# Supplementary material for: Tert-butyl 3-oxo-2,3,4,5,6,7-hexa­hydro-1H-pyrazolo[4,3-c]pyridine-5-carboxyl­ate
Source: Acta Crystallogr Sect E Struct Rep Online. 2009 Dec 16;66(Pt 1):o142–3. doi: 10.1107/S1600536809053021 (PMC2980051; doi:10.1107/S1600536809053021)
Supplement: Supplementary file 2 [file e-66-0o142-Isup2.hkl]

# 
# h,k,l, Fc-squared, Fo-squared, sigma(Fo-squared) and status flag 
# 
data_I
_shelx_title ' rvr12m in P2(1)/c (100K)' 
_shelx_refln_list_code          4 
_shelx_F_calc_maximum      140.20 
_exptl_crystal_F_000       512.00 
_reflns_d_resolution_high  0.7696 
 
loop_ 
 _symmetry_equiv_pos_as_xyz 
 'x, y, z' 
 '-x, y+1/2, -z+1/2' 
 '-x, -y, -z' 
 'x, -y-1/2, z-1/2' 
 
_cell_length_a    18.6250 
_cell_length_b     6.0893 
_cell_length_c    10.7414 
_cell_angle_alpha  90.000 
_cell_angle_beta  104.100 
_cell_angle_gamma  90.000 
 
_shelx_F_squared_multiplier     1.000 
 
loop_ 
 _refln_index_h 
 _refln_index_k 
 _refln_index_l 
 _refln_F_squared_calc 
 _refln_F_squared_meas 
 _refln_F_squared_sigma 
 _refln_observed_status 
   1   0   0     1964.90       -0.06      0.03 o 
   2   0   0      322.49      151.01      5.46 o 
   3   0   0     1461.64     1524.89     20.27 o 
   4   0   0     5827.59     5778.38     75.65 o 
   5   0   0      631.19      586.35      8.27 o 
   6   0   0        6.12        7.93      1.01 o 
   7   0   0     1178.93     1188.62     14.27 o 
   8   0   0     3690.16     3438.75     42.41 o 
   9   0   0      162.11      171.70      2.74 o 
  10   0   0      356.47      339.38      4.66 o 
  11   0   0     1032.98     1098.44     12.96 o 
  12   0   0      400.62      439.63      5.99 o 
  13   0   0       27.15       23.72      1.59 o 
  14   0   0       97.34       92.58      2.48 o 
  15   0   0      251.68      231.83      4.23 o 
  16   0   0      309.07      334.36      6.05 o 
  17   0   0      581.34      628.34     12.32 o 
  18   0   0       73.83       72.89      4.70 o 
  19   0   0       41.69       49.80      3.48 o 
  20   0   0       78.21       76.94      3.80 o 
  21   0   0      108.05      135.91      7.89 o 
  22   0   0        2.50        5.26      4.95 o 
  23   0   0      345.45      440.40     22.91 o 
   1   1   0      204.27      215.11      4.88 o 
   2   1   0       68.53       88.91      1.48 o 
   3   1   0    14671.38    14649.68    165.07 o 
   4   1   0     4111.53     4088.16     40.90 o 
   5   1   0     2228.17     2250.83     23.32 o 
   6   1   0        2.52        7.10      0.60 o 
   7   1   0       23.68       18.38      0.70 o 
   8   1   0     1018.86     1086.26      9.46 o 
   9   1   0        0.13       -0.93      0.46 o 
  10   1   0       47.72       51.94      1.18 o 
  11   1   0        4.69        4.17      0.69 o 
  12   1   0      215.77      211.61      2.74 o 
  13   1   0      202.36      206.20      3.05 o 
  14   1   0       35.59       38.85      1.61 o 
  15   1   0      441.71      443.54      5.84 o 
  16   1   0        4.00        4.23      1.39 o 
  17   1   0      227.27      223.53      4.32 o 
  18   1   0       85.57       81.44      3.01 o 
  19   1   0       64.84       66.95      3.02 o 
  20   1   0        1.52        0.96      2.62 o 
  21   1   0       78.52       82.35      3.57 o 
  22   1   0       18.19       22.59      3.38 o 
  23   1   0       20.03       20.60      3.60 o 
   1   2   0      131.90      183.12      7.48 o 
   2   2   0       84.91       73.50      2.46 o 
   3   2   0       42.96       44.68      1.65 o 
   4   2   0       35.92       46.08      1.12 o 
   5   2   0     1046.13     1103.66     12.97 o 
   6   2   0      461.09      491.62      5.25 o 
   7   2   0     1349.55     1362.79     13.93 o 
   8   2   0      124.37      138.14      2.45 o 
   9   2   0       18.12       16.89      1.07 o 
  10   2   0      231.53      214.40      3.65 o 
  11   2   0      748.94      729.37      8.43 o 
  12   2   0        3.97        5.66      0.90 o 
  13   2   0      320.52      313.92      5.02 o 
  14   2   0       75.63       65.13      2.18 o 
  15   2   0       13.99       11.88      1.56 o 
  16   2   0        3.62        0.77      1.50 o 
  17   2   0      193.24      192.45      3.97 o 
  18   2   0       24.58       29.93      2.46 o 
  19   2   0        3.03        2.45      2.24 o 
  20   2   0        6.52        6.29      2.55 o 
  21   2   0        5.52        8.04      2.69 o 
  22   2   0      131.20      139.40      5.93 o 
   1   3   0      971.05     1089.73     24.51 o 
   2   3   0      478.38      539.72     10.96 o 
   3   3   0      196.41      221.18      4.70 o 
   4   3   0      387.88      417.75      7.90 o 
   5   3   0     1780.01     1935.40     24.98 o 
   6   3   0       12.00        9.90      0.97 o 
   7   3   0      471.52      495.41      6.55 o 
   8   3   0       98.75       91.04      2.00 o 
   9   3   0        9.61       10.88      1.15 o 
  10   3   0      223.41      211.98      4.72 o 
  11   3   0        8.64        9.07      1.78 o 
  12   3   0       43.26       41.09      3.29 o 
  13   3   0        0.01       -2.82      1.67 o 
  14   3   0       82.22       67.82      3.75 o 
  15   3   0       36.20       35.64      3.29 o 
  16   3   0       59.76       61.65      2.85 o 
  17   3   0       11.23       10.58      2.63 o 
  18   3   0        5.36        2.13      3.24 o 
  19   3   0        4.91        3.54      3.51 o 
  20   3   0       46.99       59.98      5.38 o 
  21   3   0        0.14       -3.56      4.06 o 
   0   4   0        4.72       -0.37      4.08 o 
   1   4   0       18.92       26.22      3.37 o 
   2   4   0      396.24      425.11     11.32 o 
   3   4   0       59.56       56.43      2.84 o 
   4   4   0      148.63      152.01      3.98 o 
   5   4   0      233.69      230.52      5.66 o 
   6   4   0      113.10      115.17      3.08 o 
   7   4   0        0.23       -0.50      1.31 o 
   8   4   0       77.55       80.70      3.72 o 
   9   4   0       66.43       67.64      4.58 o 
  10   4   0      118.93       87.60      5.09 o 
  11   4   0      228.92      200.52      7.46 o 
  12   4   0        8.08        5.77      4.95 o 
  13   4   0      537.76      532.03     17.76 o 
  14   4   0       57.01       58.75     11.87 o 
  15   4   0      105.61       84.42      5.39 o 
  16   4   0      115.89      106.10      4.59 o 
  17   4   0       22.88       11.16      4.53 o 
  18   4   0        1.31        4.12      4.33 o 
  19   4   0       12.74       15.62      4.33 o 
  20   4   0       46.60       75.18      7.19 o 
   1   5   0      254.72      301.17      9.48 o 
   2   5   0      542.08      563.12     14.82 o 
   3   5   0      227.41      254.38     14.03 o 
   4   5   0       83.82       87.20      4.94 o 
   5   5   0      318.07      318.84     12.72 o 
   6   5   0        0.09       -1.77      2.68 o 
   7   5   0      614.44      546.08     14.72 o 
   8   5   0      267.09      243.74      8.78 o 
   9   5   0        6.65       -0.20      3.64 o 
  10   5   0       14.74       14.01      4.40 o 
  11   5   0      255.27      219.48      8.37 o 
  12   5   0       43.34       43.39      5.58 o 
  13   5   0       26.33       34.31      6.96 o 
  14   5   0       41.29       54.76      8.01 o 
  15   5   0       75.01       78.64      8.21 o 
  16   5   0       23.21       35.88     20.33 o 
  17   5   0       43.66       64.63      9.07 o 
  18   5   0       30.49       38.25      8.73 o 
   0   6   0      310.80      359.71     14.14 o 
   1   6   0      133.42      140.91      6.90 o 
   2   6   0       32.20       53.10      5.33 o 
   3   6   0       19.68       23.91      4.67 o 
   4   6   0      598.78      601.19     21.47 o 
   5   6   0       25.41       38.29      6.48 o 
   6   6   0       23.52       17.33      8.22 o 
   7   6   0       14.79       20.75      4.98 o 
   8   6   0      717.50      692.85     18.44 o 
   9   6   0        2.65        9.07      4.59 o 
  10   6   0       23.42       23.86      5.42 o 
  11   6   0      119.15      120.45      6.98 o 
  12   6   0        2.58        5.81      5.08 o 
  13   6   0       53.49       58.04      6.85 o 
  14   6   0        1.18       -1.82      6.50 o 
  15   6   0      102.13       98.32      8.92 o 
   1   7   0      102.65      104.98      7.69 o 
   2   7   0        5.14       12.28      5.37 o 
   3   7   0       17.14       16.23      5.61 o 
   4   7   0        0.07       -3.09      5.22 o 
   5   7   0        1.65        7.70      9.32 o 
   6   7   0       47.02       61.48      7.13 o 
   7   7   0       77.26       87.53      8.70 o 
   8   7   0       54.30       65.69      9.58 o 
   9   7   0       91.73       89.92      7.21 o 
  10   7   0        0.01        2.30      5.28 o 
 -23   1   1       79.76       90.59      4.37 o 
 -22   1   1        1.80        3.14      2.82 o 
 -21   1   1      105.25      115.57      4.44 o 
 -20   1   1      243.18      264.39      5.87 o 
 -19   1   1      161.29      160.13      4.50 o 
 -18   1   1       39.37       49.41      3.02 o 
 -17   1   1      107.61      104.46      3.18 o 
 -16   1   1      321.59      314.15      5.09 o 
 -15   1   1       38.28       36.99      2.04 o 
 -14   1   1       82.86       77.85      1.93 o 
 -13   1   1        5.95        3.22      0.87 o 
 -12   1   1      108.59      104.58      1.88 o 
 -11   1   1      320.00      340.28      3.90 o 
 -10   1   1        0.08       -1.13      0.62 o 
  -9   1   1     2293.57     2271.16     20.36 o 
  -8   1   1      169.53      135.86      1.88 o 
  -7   1   1      275.76      312.02      3.36 o 
  -6   1   1     1731.83     1695.85     15.19 o 
  -5   1   1      132.29      124.42      1.76 o 
  -4   1   1       13.75       16.26      0.73 o 
  -3   1   1       25.23       25.10      0.76 o 
  -2   1   1       57.92       60.91      1.57 o 
  -1   1   1     1262.60     1311.33     23.23 o 
   0   1   1    10038.01    10616.75    234.89 o 
   1   1   1     1053.75     1087.00     12.36 o 
   2   1   1    13322.96    13626.85    150.00 o 
   3   1   1     2940.35     3041.46     29.88 o 
   4   1   1     4570.67     4591.46     44.94 o 
   5   1   1     1443.68     1466.33     14.06 o 
   6   1   1      463.31      485.99      5.00 o 
   7   1   1       64.43       64.28      1.26 o 
   8   1   1      507.13      559.06      5.58 o 
   9   1   1        0.28        3.01      0.55 o 
  10   1   1      692.57      692.09      6.66 o 
  11   1   1      116.27      102.29      1.74 o 
  12   1   1      149.02      145.23      2.21 o 
  13   1   1      569.26      562.70      6.12 o 
  14   1   1      328.95      338.28      4.35 o 
  15   1   1       52.90       48.79      2.44 o 
  16   1   1       13.93       11.46      1.69 o 
  17   1   1      220.49      214.94      4.27 o 
  18   1   1        7.32        6.13      2.30 o 
  19   1   1      185.48      192.73      4.64 o 
  20   1   1       36.47       43.69      3.66 o 
  21   1   1       44.83       59.92      3.45 o 
  22   1   1        0.53        0.22      2.87 o 
 -23   2   1        0.01        5.46      3.74 o 
 -22   2   1       60.94       74.20      5.05 o 
 -21   2   1        8.90        9.34      3.57 o 
 -20   2   1        0.63       -0.28      3.13 o 
 -19   2   1       59.30       60.65      4.47 o 
 -18   2   1       20.36       19.75      2.25 o 
 -17   2   1       57.16       61.52      2.63 o 
 -16   2   1      570.34      547.96      8.26 o 
 -15   2   1      162.06      153.61      2.96 o 
 -14   2   1      316.77      296.65      4.81 o 
 -13   2   1      102.50       87.68      2.24 o 
 -12   2   1        5.97        5.10      0.87 o 
 -11   2   1      127.31      122.12      2.30 o 
 -10   2   1      271.09      278.68      4.05 o 
  -9   2   1      176.79      188.73      2.92 o 
  -8   2   1        0.65        1.01      0.68 o 
  -7   2   1      158.46      162.93      3.19 o 
  -6   2   1        3.84       13.17      0.95 o 
  -5   2   1      412.24      471.79      6.20 o 
  -4   2   1      123.09      123.00      2.36 o 
  -3   2   1       15.39       18.87      1.07 o 
  -2   2   1      309.20      330.03      7.19 o 
  -1   2   1       33.20       34.86      1.95 o 
   0   2   1      141.51      167.03      4.43 o 
   1   2   1       74.54       87.94      2.95 o 
   2   2   1     1855.40     2073.56     31.97 o 
   3   2   1     2020.20     2205.74     36.22 o 
   4   2   1      122.29      113.83      2.26 o 
   5   2   1      794.92      880.94     10.35 o 
   6   2   1     4041.15     4211.13     39.70 o 
   7   2   1     1877.11     1940.38     22.51 o 
   8   2   1       56.80       78.26      1.94 o 
   9   2   1       13.30       11.98      1.30 o 
  10   2   1      493.83      472.14      6.15 o 
  11   2   1       24.80       29.00      1.36 o 
  12   2   1       19.73       15.66      1.29 o 
  13   2   1       44.47       41.29      2.90 o 
  14   2   1      424.15      420.92      6.78 o 
  15   2   1       13.61       10.83      1.65 o 
  16   2   1        0.35       -2.46      1.41 o 
  17   2   1      261.02      281.93      5.09 o 
  18   2   1       74.25       69.90      3.19 o 
  19   2   1       28.18       29.20      3.21 o 
  20   2   1       52.86       58.96      3.63 o 
  21   2   1       25.09       29.80      3.28 o 
  22   2   1        5.33        6.17      3.75 o 
 -22   3   1        0.90        4.16      5.10 o 
 -21   3   1       11.31        4.78      4.98 o 
 -20   3   1       79.02       89.68      6.04 o 
 -19   3   1       30.92       35.99      5.25 o 
 -18   3   1       95.59       84.36      4.37 o 
 -17   3   1       30.02       28.69      2.93 o 
 -16   3   1       43.82       41.66      3.06 o 
 -15   3   1       72.36       64.52      3.07 o 
 -14   3   1       14.98       10.85      9.99 o 
 -13   3   1       15.06       16.88      5.53 o 
 -12   3   1       57.32       56.84      2.93 o 
 -11   3   1        1.52        1.00      1.79 o 
 -10   3   1      139.71      125.22      3.04 o 
  -9   3   1       62.47       55.65      1.96 o 
  -8   3   1       65.00       60.56      1.78 o 
  -7   3   1       57.30       53.70      1.68 o 
  -6   3   1      419.98      456.02      6.77 o 
  -5   3   1      102.86      120.05      3.18 o 
  -4   3   1     1260.78     1364.85     22.48 o 
  -3   3   1       31.66       28.06      2.33 o 
  -2   3   1       90.59       95.42      3.55 o 
  -1   3   1      267.34      302.11      7.73 o 
   0   3   1      338.83      380.55      8.23 o 
   1   3   1      407.21      458.62      8.67 o 
   2   3   1        9.55        9.39      1.38 o 
   3   3   1      184.87      180.99      4.21 o 
   4   3   1       17.61       23.83      2.70 o 
   5   3   1       39.65       53.22      2.21 o 
   6   3   1      208.41      234.97      4.47 o 
   7   3   1       42.93       44.86      1.76 o 
   8   3   1        0.10       -0.33      0.78 o 
   9   3   1      171.70      166.26      3.48 o 
  10   3   1        2.61        3.77      1.64 o 
  11   3   1      493.25      449.01      9.48 o 
  12   3   1        6.30        4.06      1.99 o 
  13   3   1      260.40      223.41      5.27 o 
  14   3   1       15.07       12.41      1.83 o 
  15   3   1      313.82      288.11      5.80 o 
  16   3   1       32.17       30.02      2.54 o 
  17   3   1        0.46       -3.51      2.96 o 
  18   3   1       14.71       14.67      4.45 o 
  19   3   1       15.37       10.89      3.87 o 
  20   3   1       38.63       36.81      4.79 o 
  21   3   1       17.59       16.49      4.53 o 
 -20   4   1       51.71       73.47      7.00 o 
 -19   4   1       19.81       17.24      5.12 o 
 -18   4   1       54.63       56.85      6.09 o 
 -17   4   1       16.63       17.38      3.73 o 
 -16   4   1       27.84       30.76      4.69 o 
 -15   4   1       30.07       36.29      6.68 o 
 -14   4   1       25.94       29.38      6.40 o 
 -13   4   1       71.37       77.98      6.73 o 
 -12   4   1      228.82      210.51      7.75 o 
 -11   4   1       29.29       32.44      4.46 o 
 -10   4   1      388.60      366.96     10.61 o 
  -9   4   1       30.34       31.26      3.36 o 
  -8   4   1       14.15       20.04      2.94 o 
  -7   4   1      244.63      247.35      5.56 o 
  -6   4   1      513.53      561.34      9.67 o 
  -5   4   1     1045.01     1045.83     19.83 o 
  -4   4   1       43.50       43.59      2.86 o 
  -3   4   1      286.16      336.23      7.77 o 
  -2   4   1       17.81       16.19      3.86 o 
  -1   4   1       37.44       49.19      3.84 o 
   0   4   1      508.11      548.29     13.93 o 
   1   4   1      249.14      263.99      6.64 o 
   2   4   1      383.54      405.08      9.15 o 
   3   4   1      322.59      337.04      6.94 o 
   4   4   1      136.27      138.59      5.16 o 
   5   4   1       37.45       46.91      3.15 o 
   6   4   1      221.99      203.19      5.67 o 
   7   4   1       70.38       68.88      3.59 o 
   8   4   1       70.95       81.61      3.88 o 
   9   4   1      198.82      196.58      5.99 o 
  10   4   1      215.25      183.44      5.83 o 
  11   4   1      561.35      511.78     17.08 o 
  12   4   1       12.66       14.05      5.30 o 
  13   4   1       40.47       39.17     10.54 o 
  14   4   1      168.89      146.86      6.45 o 
  15   4   1        5.67        5.93      3.82 o 
  16   4   1       26.52       28.15      3.97 o 
  17   4   1       14.36       12.90      5.39 o 
  18   4   1      139.82      126.83      6.81 o 
  19   4   1        0.37       -1.82      3.94 o 
 -18   5   1       52.71       48.22      8.79 o 
 -17   5   1        2.83        0.03      6.57 o 
 -16   5   1      105.61      114.26      8.73 o 
 -15   5   1       58.61       72.66     10.01 o 
 -14   5   1       31.77       28.60      7.06 o 
 -13   5   1      263.19      255.78      9.30 o 
 -12   5   1       18.24       17.22      4.83 o 
 -11   5   1      184.01      190.71      7.86 o 
 -10   5   1       59.10       55.66      5.54 o 
  -9   5   1       33.34       50.82      8.42 o 
  -8   5   1      326.06      300.07      9.86 o 
  -7   5   1      264.92      238.95     10.28 o 
  -6   5   1        0.21       -1.79      3.89 o 
  -5   5   1        0.23       -1.71      2.78 o 
  -4   5   1      136.19      135.69      5.93 o 
  -3   5   1      322.12      337.13     10.10 o 
  -2   5   1       40.64       56.50      4.13 o 
  -1   5   1       39.97       61.63      5.14 o 
   0   5   1      164.54      191.69      7.85 o 
   1   5   1      760.03      816.00     20.14 o 
   2   5   1       43.35       69.08      4.73 o 
   3   5   1      289.71      299.10     12.97 o 
   4   5   1      143.15      141.28      6.06 o 
   5   5   1      428.47      426.78     10.40 o 
   6   5   1      557.53      538.94     12.40 o 
   7   5   1       34.30       53.13      4.26 o 
   8   5   1      128.57      111.03      5.99 o 
   9   5   1      223.43      203.85      7.81 o 
  10   5   1       81.58       70.75      7.46 o 
  11   5   1        0.04       -4.42      4.10 o 
  12   5   1       26.11       24.45      6.60 o 
  13   5   1      339.54      334.27     13.66 o 
  14   5   1       37.61       49.34      7.77 o 
  15   5   1      120.44      119.01      8.56 o 
  16   5   1        0.79       -7.46      7.68 o 
  17   5   1       24.35       18.43      7.63 o 
 -15   6   1        0.63       -0.03      6.95 o 
 -14   6   1       36.55       32.28      7.01 o 
 -13   6   1       10.35        9.36      5.54 o 
 -12   6   1       52.98       67.97     10.29 o 
 -11   6   1      259.52      248.19      9.66 o 
 -10   6   1        1.87        3.28      4.62 o 
  -9   6   1        3.56        7.62      4.61 o 
  -8   6   1       46.55       61.55      6.33 o 
  -7   6   1      151.62      164.98      7.85 o 
  -6   6   1       57.11       78.48      8.94 o 
  -5   6   1        0.03       -2.62      4.82 o 
  -4   6   1      350.05      355.04     13.83 o 
  -3   6   1      158.39      160.00      7.61 o 
  -2   6   1       17.91       22.94      4.24 o 
  -1   6   1      367.94      417.99     11.08 o 
   0   6   1      178.99      218.85      7.52 o 
   1   6   1      331.20      359.99     11.49 o 
   2   6   1       44.62       64.08      5.66 o 
   3   6   1        9.70       11.02      4.10 o 
   4   6   1      396.14      383.83     11.73 o 
   5   6   1       15.82       25.37      6.24 o 
   6   6   1      128.80      125.28      6.84 o 
   7   6   1       14.65       23.48      4.99 o 
   8   6   1        1.66        0.83      4.35 o 
   9   6   1       13.83       17.36      4.87 o 
  10   6   1       32.01       30.90      5.62 o 
  11   6   1       49.51       49.29      6.29 o 
  12   6   1       19.85       14.97      5.51 o 
  13   6   1        8.18        7.75      6.58 o 
  14   6   1        0.03        2.76     15.62 o 
 -11   7   1       32.42       42.66      6.90 o 
 -10   7   1        0.11        3.05      5.41 o 
  -9   7   1       25.50       35.04      7.45 o 
  -8   7   1        9.47        3.96      5.31 o 
  -7   7   1       17.64       14.34      5.53 o 
  -6   7   1       50.33       64.16     10.30 o 
  -5   7   1       92.21       88.98     10.09 o 
  -4   7   1       61.36       70.13      8.62 o 
  -3   7   1      146.25      147.77      9.56 o 
  -2   7   1      107.84      128.42     11.83 o 
  -1   7   1      513.36      539.42     16.00 o 
   0   7   1        0.00       22.86      8.75 o 
   1   7   1       58.41       72.70      8.54 o 
   2   7   1      289.85      312.37     13.60 o 
   3   7   1       24.93       39.60     14.26 o 
   4   7   1       28.52       37.25      8.46 o 
   5   7   1       18.29       23.45      5.75 o 
   6   7   1        0.98        3.84      4.86 o 
   7   7   1       21.06       20.84      5.66 o 
   8   7   1       66.08       81.64      7.50 o 
   9   7   1       71.88       83.01      7.59 o 
  10   7   1       29.13       31.69      6.36 o 
 -24   0   2       74.32      108.23      7.86 o 
 -23   0   2       81.88       80.35      6.88 o 
 -22   0   2       91.98       95.17      6.91 o 
 -21   0   2      150.68      144.31      5.19 o 
 -20   0   2       11.32       17.58      3.32 o 
 -19   0   2      243.29      224.53      6.20 o 
 -18   0   2      127.87      122.93      4.46 o 
 -17   0   2       58.05       65.92      2.91 o 
 -16   0   2      568.93      580.24     10.02 o 
 -15   0   2      426.55      422.51      7.73 o 
 -14   0   2        1.92        2.36      1.27 o 
 -13   0   2       89.21      106.60      3.46 o 
 -12   0   2       43.70       49.91      1.90 o 
 -11   0   2      453.68      521.91      7.81 o 
 -10   0   2     1958.47     2055.65     26.41 o 
  -9   0   2     2139.38     2323.33     29.54 o 
  -8   0   2      373.15      369.04      5.56 o 
  -7   0   2     2185.04     2181.29     25.91 o 
  -6   0   2        1.26       -0.91      1.01 o 
  -5   0   2      784.24      827.13     13.06 o 
  -4   0   2      124.86       67.03      3.56 o 
  -3   0   2      493.96      520.94      8.70 o 
  -2   0   2     2201.34     2201.11     33.91 o 
  -1   0   2        5.24       -1.46      0.87 o 
   0   0   2     5376.00     5431.02     81.46 o 
   1   0   2    19655.90    19295.13    288.92 o 
   2   0   2     4444.82     4155.59     68.01 o 
   3   0   2     2865.21     2809.22     47.44 o 
   4   0   2     1408.73     1359.72     36.03 o 
   5   0   2       14.82       10.88      0.89 o 
   6   0   2       14.13       12.11      0.90 o 
   7   0   2      121.84      104.86      2.01 o 
   8   0   2       11.48       14.35      0.92 o 
   9   0   2      337.52      366.90      5.19 o 
  10   0   2        7.89       10.99      1.01 o 
  11   0   2       22.67       33.75      1.54 o 
  12   0   2      597.96      633.47      9.21 o 
  13   0   2      618.89      637.06      9.39 o 
  14   0   2      427.38      454.29      7.27 o 
  15   0   2        5.62        3.23      1.75 o 
  16   0   2      243.15      248.96      4.58 o 
  17   0   2       15.27       11.02      2.14 o 
  18   0   2       19.07       18.83      5.93 o 
  19   0   2      122.40      136.34      6.26 o 
  20   0   2        0.53       -3.24      4.21 o 
  21   0   2       50.35       58.64     11.50 o 
  22   0   2       62.38       74.52      8.10 o 
 -23   1   2        0.13       -4.56      2.74 o 
 -22   1   2        3.94        0.65      2.83 o 
 -21   1   2       54.39       62.62      3.89 o 
 -20   1   2      186.79      189.99      5.45 o 
 -19   1   2      167.39      168.27      4.13 o 
 -18   1   2       37.16       41.01      2.86 o 
 -17   1   2        8.32        7.09      1.79 o 
 -16   1   2      365.71      349.54      5.86 o 
 -15   1   2      184.20      178.23      3.30 o 
 -14   1   2      432.55      427.31      5.77 o 
 -13   1   2       36.95       32.80      1.65 o 
 -12   1   2       61.16       54.04      1.58 o 
 -11   1   2       29.62       31.52      1.27 o 
 -10   1   2      740.54      766.37      8.24 o 
  -9   1   2      763.53      754.26      8.11 o 
  -8   1   2      309.26      329.68      3.80 o 
  -7   1   2      490.41      504.18      5.33 o 
  -6   1   2      700.30      703.42      7.30 o 
  -5   1   2     6177.81     6220.73     67.03 o 
  -4   1   2      226.26      222.27      2.69 o 
  -3   1   2      127.27      145.83      2.29 o 
  -2   1   2     1764.65     1954.85     27.97 o 
  -1   1   2     2902.01     3006.72     33.38 o 
   0   1   2      929.54      971.07     10.63 o 
   1   1   2     1757.34     1791.62     19.17 o 
   2   1   2     3087.78     3114.53     32.99 o 
   3   1   2     7935.03     7869.54     78.69 o 
   4   1   2      172.95      157.21      1.94 o 
   5   1   2     1390.86     1329.97     12.16 o 
   6   1   2     1274.84     1337.56     12.74 o 
   7   1   2      538.32      570.42      5.95 o 
   8   1   2     2019.82     2088.67     18.84 o 
   9   1   2      110.57      117.32      1.73 o 
  10   1   2        0.00       -1.16      0.58 o 
  11   1   2      111.09      111.74      1.81 o 
  12   1   2       25.86       24.82      1.41 o 
  13   1   2        8.93        7.42      1.12 o 
  14   1   2        6.80        2.30      1.32 o 
  15   1   2       25.10       24.72      1.89 o 
  16   1   2      273.52      282.43      5.03 o 
  17   1   2        7.29        5.98      1.87 o 
  18   1   2       22.02       22.14      2.53 o 
  19   1   2       24.71       29.18      2.97 o 
  20   1   2       22.77       25.15      3.49 o 
  21   1   2       26.96       30.40      3.59 o 
  22   1   2        2.14        1.94      2.96 o 
 -23   2   2       61.06       72.20      4.46 o 
 -22   2   2       22.67       36.29      6.24 o 
 -21   2   2       49.57       47.45      4.59 o 
 -20   2   2       33.56       38.75      4.21 o 
 -19   2   2       19.05       16.67      3.74 o 
 -18   2   2      101.91       92.91      3.89 o 
 -17   2   2      210.83      195.32      4.54 o 
 -16   2   2      973.33      955.30     14.49 o 
 -15   2   2       54.88       50.56      2.17 o 
 -14   2   2      286.34      261.55      5.22 o 
 -13   2   2      181.87      176.57      3.18 o 
 -12   2   2        2.07        0.13      0.71 o 
 -11   2   2       18.17       14.94      0.99 o 
 -10   2   2       17.84       16.80      0.92 o 
  -9   2   2        0.03        0.39      0.64 o 
  -8   2   2       93.98      115.12      2.24 o 
  -7   2   2      576.30      603.29      7.91 o 
  -6   2   2      265.49      284.20      4.47 o 
  -5   2   2     1490.42     1575.62     20.88 o 
  -4   2   2      186.42      185.22      2.84 o 
  -3   2   2      291.57      277.45      4.49 o 
  -2   2   2     1779.95     1957.22     31.00 o 
  -1   2   2      111.15      114.54      3.87 o 
   0   2   2     4273.96     4739.57     60.53 o 
   1   2   2      319.42      350.62      6.99 o 
   2   2   2       53.02       42.55      2.90 o 
   3   2   2     1888.89     2001.13     24.16 o 
   4   2   2      331.20      341.40      5.00 o 
   5   2   2        1.64       -1.87      1.69 o 
   6   2   2      505.49      467.78      6.29 o 
   7   2   2     1847.81     1890.71     19.74 o 
   8   2   2     3202.97     3316.50     43.57 o 
   9   2   2        8.64        6.23      0.97 o 
  10   2   2       82.76       70.74      1.85 o 
  11   2   2      180.21      180.91      3.42 o 
  12   2   2      225.37      218.18      4.11 o 
  13   2   2      515.66      500.90      7.74 o 
  14   2   2        0.12        1.70      1.48 o 
  15   2   2      259.59      243.37      4.79 o 
  16   2   2      116.61      120.95      3.19 o 
  17   2   2      120.76      118.09      3.79 o 
  18   2   2        1.81       -0.19      2.22 o 
  19   2   2      179.91      195.75      5.04 o 
  20   2   2       30.27       40.10      3.32 o 
  21   2   2        0.98       -3.22      3.30 o 
 -22   3   2       65.62       70.54      6.46 o 
 -21   3   2       19.81       26.90      5.45 o 
 -20   3   2      178.69      175.53      9.10 o 
 -19   3   2       79.72       78.76      5.78 o 
 -18   3   2       69.00       73.93      5.94 o 
 -17   3   2        9.32        3.84      2.29 o 
 -16   3   2      100.18       94.70      3.64 o 
 -15   3   2        6.22        9.72      2.08 o 
 -14   3   2     2104.01     1993.89     31.53 o 
 -13   3   2      284.80      263.24      5.28 o 
 -12   3   2        0.01       -2.13      1.90 o 
 -11   3   2       36.23       48.78      3.62 o 
 -10   3   2       66.76       72.05      2.68 o 
  -9   3   2      207.34      198.51      3.61 o 
  -8   3   2      379.60      391.21      5.73 o 
  -7   3   2       35.29       34.72      2.24 o 
  -6   3   2     1357.84     1450.88     19.52 o 
  -5   3   2      567.11      634.64     10.90 o 
  -4   3   2      829.22      974.53     15.86 o 
  -3   3   2      276.30      317.32      6.07 o 
  -2   3   2       37.90       41.80      2.83 o 
  -1   3   2        8.60        5.66      1.20 o 
   0   3   2       49.77       45.35      2.13 o 
   1   3   2      294.89      310.14      5.49 o 
   2   3   2        0.44        0.06      1.07 o 
   3   3   2      559.04      542.58      9.14 o 
   4   3   2      448.73      440.99      8.72 o 
   5   3   2     1019.62     1019.53     16.51 o 
   6   3   2     1068.06     1151.95     22.82 o 
   7   3   2      268.72      248.18      4.24 o 
   8   3   2       29.06       32.71      1.84 o 
   9   3   2      220.05      231.99      5.21 o 
  10   3   2      156.43      154.70      7.69 o 
  11   3   2      219.89      225.63      5.96 o 
  12   3   2      556.25      533.87     11.24 o 
  13   3   2      341.75      315.77      7.79 o 
  14   3   2       13.18        7.26      1.87 o 
  15   3   2      111.89      105.94      3.46 o 
  16   3   2      145.43      147.52      4.64 o 
  17   3   2        9.68        4.30      3.38 o 
  18   3   2        0.46       -5.18      3.21 o 
  19   3   2       72.63       82.71      4.87 o 
  20   3   2       11.91       11.00      4.30 o 
 -20   4   2        9.21       11.56      5.09 o 
 -19   4   2        4.02        2.31      4.43 o 
 -18   4   2        4.86       -3.33      4.12 o 
 -17   4   2       86.00       74.78      5.64 o 
 -16   4   2        6.52        6.70      3.03 o 
 -15   4   2      371.36      366.28     13.99 o 
 -14   4   2       52.14       70.84      7.60 o 
 -13   4   2        0.97        5.61      4.00 o 
 -12   4   2      383.26      374.66     13.67 o 
 -11   4   2      574.21      539.81     12.39 o 
 -10   4   2       55.51       60.48      4.87 o 
  -9   4   2       44.11       59.47      4.00 o 
  -8   4   2       32.65       31.99      2.59 o 
  -7   4   2      233.73      225.56      5.16 o 
  -6   4   2       16.76       20.14      2.49 o 
  -5   4   2       59.42       54.10      6.29 o 
  -4   4   2        1.49        0.82      1.99 o 
  -3   4   2       35.26       50.10      7.48 o 
  -2   4   2        0.53        0.99      2.08 o 
  -1   4   2      153.55      173.37      7.15 o 
   0   4   2      761.87      805.57     18.87 o 
   1   4   2      116.60      108.87      6.11 o 
   2   4   2       41.96       41.19      4.30 o 
   3   4   2      408.43      416.46      9.46 o 
   4   4   2       10.57        9.16      1.53 o 
   5   4   2      337.48      297.52      7.61 o 
   6   4   2      303.33      268.38      7.04 o 
   7   4   2      420.95      415.25      9.72 o 
   8   4   2      435.73      407.36      9.65 o 
   9   4   2       49.71       50.90      4.00 o 
  10   4   2      234.68      200.39      7.31 o 
  11   4   2      204.10      152.93      8.36 o 
  12   4   2       14.07        8.75      5.61 o 
  13   4   2        1.15       -1.34      3.73 o 
  14   4   2       19.55       16.23      4.17 o 
  15   4   2       89.48       73.60      5.64 o 
  16   4   2       62.09       78.67      6.10 o 
  17   4   2       45.57       49.64      5.72 o 
  18   4   2        1.94       -2.51      4.73 o 
  19   4   2        9.37       10.25      5.29 o 
 -18   5   2       19.43       22.13      8.77 o 
 -17   5   2        0.75        3.43      6.64 o 
 -16   5   2       69.16       90.38      8.80 o 
 -15   5   2        0.00       -5.69      5.75 o 
 -14   5   2       35.84       35.86      6.64 o 
 -13   5   2       33.50       40.89      5.63 o 
 -12   5   2      111.73      112.64      6.48 o 
 -11   5   2       24.28       29.34      4.89 o 
 -10   5   2      340.57      303.32     10.13 o 
  -9   5   2        6.45        4.99      3.88 o 
  -8   5   2       10.38        9.94      4.01 o 
  -7   5   2       12.06        9.16      3.80 o 
  -6   5   2       39.44       57.39      5.96 o 
  -5   5   2        1.34        1.91      4.03 o 
  -4   5   2       34.34       39.31      3.72 o 
  -3   5   2      629.37      654.76     20.08 o 
  -2   5   2        3.70       10.03      4.38 o 
  -1   5   2       14.08        8.23      2.88 o 
   0   5   2      122.51      119.36      8.98 o 
   1   5   2       15.41       25.65      4.85 o 
   2   5   2      965.50      974.42     29.21 o 
   3   5   2      323.81      371.58     13.71 o 
   4   5   2        0.08        1.42      2.60 o 
   5   5   2       11.53       17.01      3.19 o 
   6   5   2       61.49       56.99      3.95 o 
   7   5   2        3.40        3.84      2.93 o 
   8   5   2      315.31      274.28      7.74 o 
   9   5   2       55.91       58.00      5.21 o 
  10   5   2        1.97        2.46      4.04 o 
  11   5   2       81.99       72.01      8.10 o 
  12   5   2        0.62       -1.12      5.57 o 
  13   5   2       81.59       86.96      8.31 o 
  14   5   2        7.46        5.19      6.13 o 
  15   5   2        2.52       -1.57      6.07 o 
  16   5   2        2.47       -0.38      6.43 o 
  17   5   2       24.63       27.09      5.60 o 
 -15   6   2        0.14        0.25      5.55 o 
 -14   6   2        0.28       -3.71      5.05 o 
 -13   6   2        5.41        7.35      5.49 o 
 -12   6   2       29.27       36.54      6.06 o 
 -11   6   2        9.71        7.30      4.96 o 
 -10   6   2       34.99       39.71      5.89 o 
  -9   6   2       31.74       38.00      5.82 o 
  -8   6   2       89.89      105.66      6.75 o 
  -7   6   2      528.91      506.71     35.08 o 
  -6   6   2        5.02       12.51      5.10 o 
  -5   6   2      488.85      472.30     14.01 o 
  -4   6   2      154.16      176.88      7.89 o 
  -3   6   2      237.43      236.62      9.03 o 
  -2   6   2       20.90       33.37      4.98 o 
  -1   6   2      638.86      650.88     17.55 o 
   0   6   2      192.99      208.93      9.15 o 
   1   6   2      139.03      139.51      6.65 o 
   2   6   2        1.84        2.45      4.12 o 
   3   6   2      106.70       90.25      5.55 o 
   4   6   2       11.81       13.94      3.66 o 
   5   6   2       90.59      101.62      6.21 o 
   6   6   2      207.33      194.50      8.10 o 
   7   6   2       30.93       38.01      5.24 o 
   8   6   2       15.22       14.55      4.62 o 
   9   6   2       18.74       20.19      5.05 o 
  10   6   2       74.26       74.45      6.37 o 
  11   6   2        0.32        3.32      6.16 o 
  12   6   2       15.03       14.14      6.45 o 
  13   6   2        1.07        5.41      6.65 o 
  14   6   2       52.77       63.34      9.29 o 
 -11   7   2       42.91       56.56      7.52 o 
 -10   7   2        2.01       24.65      6.86 o 
  -9   7   2      545.46      544.54     17.08 o 
  -8   7   2       16.62       40.20      6.41 o 
  -7   7   2      146.38      140.83      8.23 o 
  -6   7   2       58.83       80.07     13.37 o 
  -5   7   2       56.94       57.61      8.22 o 
  -4   7   2        5.41        2.51     10.01 o 
  -3   7   2        6.77       10.53      6.05 o 
  -2   7   2      135.37      137.85     12.03 o 
  -1   7   2      141.47      153.14      9.15 o 
   0   7   2        3.49        7.72      6.51 o 
   1   7   2       53.00       59.04     10.04 o 
   2   7   2       42.13       21.03     10.90 o 
   3   7   2       30.65       38.17      7.63 o 
   4   7   2       29.73       24.98      6.10 o 
   5   7   2        4.24        2.63      4.91 o 
   6   7   2       19.60       32.67      5.78 o 
   7   7   2      106.25      101.76      6.93 o 
   8   7   2        5.26        4.25      4.90 o 
   9   7   2        0.58        6.80      5.36 o 
 -23   1   3       25.48       33.56      3.69 o 
 -22   1   3       32.36       48.43      3.86 o 
 -21   1   3        5.85        6.94      2.91 o 
 -20   1   3       42.14       52.45      4.02 o 
 -19   1   3        1.12       -1.28      2.10 o 
 -18   1   3       22.19       28.87      2.21 o 
 -17   1   3       42.22       37.82      2.27 o 
 -16   1   3       25.27       24.04      2.76 o 
 -15   1   3       21.06       18.25      1.55 o 
 -14   1   3      536.19      515.49      6.29 o 
 -13   1   3      590.71      615.45      7.13 o 
 -12   1   3      464.57      461.17      5.59 o 
 -11   1   3      481.09      443.73      4.89 o 
 -10   1   3     1020.08     1115.28     10.72 o 
  -9   1   3       31.74       42.86      1.21 o 
  -8   1   3     2390.21     2604.38     24.34 o 
  -7   1   3       29.38       27.91      0.87 o 
  -6   1   3       73.62       75.79      1.48 o 
  -5   1   3      568.77      558.43      6.50 o 
  -4   1   3       81.24       78.79      1.56 o 
  -3   1   3     3150.05     3362.20     41.57 o 
  -2   1   3     2807.53     3017.85     36.02 o 
  -1   1   3       19.08       22.11      2.38 o 
   0   1   3      778.48      712.02      7.39 o 
   1   1   3     1150.38     1159.69     12.27 o 
   2   1   3        1.20        1.30      0.55 o 
   3   1   3     3787.93     3859.40     37.46 o 
   4   1   3      181.00      169.28      2.31 o 
   5   1   3       54.85       52.91      1.23 o 
   6   1   3       36.87       34.82      1.03 o 
   7   1   3       12.23       10.62      0.79 o 
   8   1   3        8.45        6.72      0.71 o 
   9   1   3      374.77      402.79      4.47 o 
  10   1   3      269.09      267.54      3.24 o 
  11   1   3       61.85       53.87      1.44 o 
  12   1   3       90.49       87.47      1.88 o 
  13   1   3      449.90      486.65      5.54 o 
  14   1   3      276.71      299.14      5.05 o 
  15   1   3       33.04       40.61      2.33 o 
  16   1   3      244.23      257.93      4.84 o 
  17   1   3        0.09       -1.85      2.13 o 
  18   1   3       64.54       65.96      3.64 o 
  19   1   3        0.35        2.43      4.07 o 
  20   1   3        5.20       10.13      3.13 o 
  21   1   3      102.87      121.12      4.82 o 
 -23   2   3        2.29        6.37      3.89 o 
 -22   2   3      130.15      148.16      5.19 o 
 -21   2   3       27.74       27.67      4.12 o 
 -20   2   3       81.93       81.78      4.47 o 
 -19   2   3       41.02       38.30      3.93 o 
 -18   2   3        5.61       14.97      2.48 o 
 -17   2   3       41.90       45.96      3.91 o 
 -16   2   3        3.75        2.20      1.71 o 
 -15   2   3       55.70       55.58      3.14 o 
 -14   2   3      983.13      940.36     14.12 o 
 -13   2   3      616.15      598.83      7.97 o 
 -12   2   3      314.73      321.35      4.06 o 
 -11   2   3      367.09      351.58      4.11 o 
 -10   2   3      564.08      587.57      6.37 o 
  -9   2   3      205.03      207.16      3.30 o 
  -8   2   3      275.39      251.64      3.68 o 
  -7   2   3      456.25      477.63      6.09 o 
  -6   2   3      174.68      183.23      3.67 o 
  -5   2   3     2141.44     2172.87     27.07 o 
  -4   2   3     2830.41     3097.42     43.39 o 
  -3   2   3     1099.49     1205.23     19.40 o 
  -2   2   3     1470.24     1652.17     23.74 o 
  -1   2   3     1948.92     2013.74     34.16 o 
   0   2   3      118.16      112.07      3.61 o 
   1   2   3      860.30      930.58     11.76 o 
   2   2   3      844.51      906.78     10.88 o 
   3   2   3      314.66      305.43      4.01 o 
   4   2   3       20.02       14.66      1.15 o 
   5   2   3       10.41        3.81      0.80 o 
   6   2   3      962.96     1062.99     11.59 o 
   7   2   3      513.57      496.06      6.10 o 
   8   2   3       20.96       27.82      1.31 o 
   9   2   3      284.95      296.32      4.16 o 
  10   2   3      251.22      258.43      4.70 o 
  11   2   3       57.05       54.19      3.12 o 
  12   2   3       46.18       38.80      3.24 o 
  13   2   3      178.63      166.44      3.70 o 
  14   2   3       60.39       62.27      2.59 o 
  15   2   3        2.84       -0.47      2.35 o 
  16   2   3       25.77       28.35      2.54 o 
  17   2   3       92.79      101.14      3.67 o 
  18   2   3        2.00        0.29      2.45 o 
  19   2   3       16.79       24.98      3.04 o 
  20   2   3        0.25       -2.90      2.56 o 
 -22   3   3        4.56        0.96      3.89 o 
 -21   3   3        4.12       -0.68      4.92 o 
 -20   3   3        3.10        8.73      4.63 o 
 -19   3   3       33.72       37.49      5.23 o 
 -18   3   3        3.15        0.24      4.56 o 
 -17   3   3        1.60       -0.78      2.46 o 
 -16   3   3        2.51        2.70      2.39 o 
 -15   3   3        0.50       -1.89      2.13 o 
 -14   3   3      723.39      682.26     12.70 o 
 -13   3   3        0.11        1.41      1.94 o 
 -12   3   3       23.40       28.67      2.40 o 
 -11   3   3        0.88        1.27      1.54 o 
 -10   3   3      843.71      830.13     13.84 o 
  -9   3   3        0.00        0.42      0.77 o 
  -8   3   3       85.72       77.84      3.02 o 
  -7   3   3      392.82      432.11      6.23 o 
  -6   3   3      147.51      180.09      3.40 o 
  -5   3   3        0.60       -0.84      0.80 o 
  -4   3   3       19.14       26.40      2.55 o 
  -3   3   3     1189.55     1386.86     20.69 o 
  -2   3   3       85.73       95.03      3.53 o 
  -1   3   3      376.10      395.69      6.80 o 
   0   3   3      919.23      996.00     16.56 o 
   1   3   3       34.37       41.88      3.05 o 
   2   3   3      151.92      139.17      3.12 o 
   3   3   3      292.70      295.43      5.32 o 
   4   3   3        5.38        9.61      1.94 o 
   5   3   3      370.90      356.24      5.69 o 
   6   3   3        0.10        1.30      0.79 o 
   7   3   3       13.71       13.61      1.22 o 
   8   3   3      102.24       83.61      4.71 o 
   9   3   3     1182.21     1146.14     19.22 o 
  10   3   3      307.82      308.12      7.37 o 
  11   3   3        3.28        5.07      4.46 o 
  12   3   3      165.29      147.69      5.06 o 
  13   3   3      334.41      300.02      7.64 o 
  14   3   3      100.18       76.60      5.77 o 
  15   3   3       40.85       48.96      4.68 o 
  16   3   3      164.88      180.31      5.97 o 
  17   3   3       10.27       12.79      3.66 o 
  18   3   3        0.03       -4.55      3.33 o 
  19   3   3       83.96       87.25      5.49 o 
 -20   4   3        7.53       -0.03      4.85 o 
 -19   4   3        1.35       -4.33      4.23 o 
 -18   4   3       18.21       15.23      4.70 o 
 -17   4   3      121.51      112.88      6.12 o 
 -16   4   3       25.45       29.18      5.11 o 
 -15   4   3      260.38      254.97      8.25 o 
 -14   4   3       71.67       71.76      4.34 o 
 -13   4   3      249.52      245.59      7.48 o 
 -12   4   3      321.31      321.55      8.78 o 
 -11   4   3       85.60       72.50      4.74 o 
 -10   4   3        1.11       -0.53      2.59 o 
  -9   4   3      377.35      364.17     10.92 o 
  -8   4   3       23.34       19.00      2.35 o 
  -7   4   3       16.74       13.77      2.34 o 
  -6   4   3      588.33      597.53     12.06 o 
  -5   4   3       22.32       26.49      4.21 o 
  -4   4   3        1.50       -1.12      1.43 o 
  -3   4   3      561.75      576.26      9.65 o 
  -2   4   3       13.83       10.50      1.53 o 
  -1   4   3      377.63      372.48      6.77 o 
   0   4   3      492.04      519.74     10.04 o 
   1   4   3      180.50      181.50      6.98 o 
   2   4   3      318.63      302.47      8.73 o 
   3   4   3      193.00      195.81      5.87 o 
   4   4   3      976.03      915.70     20.62 o 
   5   4   3        1.80        1.06      2.77 o 
   6   4   3      239.53      194.99      7.20 o 
   7   4   3        7.17        4.10      2.34 o 
   8   4   3       28.96       34.42      6.29 o 
   9   4   3      342.21      307.23      9.51 o 
  10   4   3        0.60        3.58      3.48 o 
  11   4   3       65.54       60.54      6.92 o 
  12   4   3      125.13      100.51      5.39 o 
  13   4   3       30.00       27.26      4.55 o 
  14   4   3      154.86      151.61      6.83 o 
  15   4   3      169.20      161.81      7.10 o 
  16   4   3       18.39        9.64      4.73 o 
  17   4   3        5.40        0.77      3.87 o 
  18   4   3       12.40        8.14      5.18 o 
 -18   5   3       34.88       38.65      8.34 o 
 -17   5   3      106.39       93.92      8.51 o 
 -16   5   3       32.51       37.27      7.63 o 
 -15   5   3      112.82      110.85      6.80 o 
 -14   5   3       11.04        7.82      4.80 o 
 -13   5   3       29.94       24.30      5.18 o 
 -12   5   3        0.49       -1.90      4.39 o 
 -11   5   3      102.73      102.16      6.25 o 
 -10   5   3       11.06        9.32      3.90 o 
  -9   5   3        1.66       -3.51      2.78 o 
  -8   5   3        3.02       -2.49      2.86 o 
  -7   5   3        5.17        5.21      3.27 o 
  -6   5   3        0.42        0.78      3.32 o 
  -5   5   3      273.99      279.82      9.38 o 
  -4   5   3      342.52      366.45     14.26 o 
  -3   5   3       19.41       24.44      4.14 o 
  -2   5   3       11.79       14.89      4.62 o 
  -1   5   3       57.29       55.12      4.55 o 
   0   5   3      125.86      143.45      6.19 o 
   1   5   3      502.27      514.62     13.82 o 
   2   5   3      443.94      478.22     13.08 o 
   3   5   3      124.38      140.34      7.86 o 
   4   5   3       50.93       55.02      4.23 o 
   5   5   3       16.29       26.04      3.43 o 
   6   5   3      218.30      191.98      6.17 o 
   7   5   3       41.14       41.81      4.89 o 
   8   5   3      234.63      206.05      7.78 o 
   9   5   3       82.50       75.31      5.22 o 
  10   5   3        5.61       -0.42      5.06 o 
  11   5   3        9.02        9.32      5.85 o 
  12   5   3      218.09      192.33      9.99 o 
  13   5   3        9.29        6.01      6.17 o 
  14   5   3        2.46        2.15      5.99 o 
  15   5   3        2.00        3.50      6.18 o 
  16   5   3       18.55       26.02      5.66 o 
 -15   6   3       51.60       54.88      7.23 o 
 -14   6   3        0.57       -2.45      5.10 o 
 -13   6   3        1.66        2.92      4.94 o 
 -12   6   3       35.34       42.16      6.17 o 
 -11   6   3       26.82       27.56      5.56 o 
 -10   6   3       12.48        9.85      4.73 o 
  -9   6   3      162.61      146.40     15.98 o 
  -8   6   3        0.99        4.90      3.47 o 
  -7   6   3      215.33      160.92     17.72 o 
  -6   6   3       27.69       34.60      5.30 o 
  -5   6   3      253.95      243.45      9.26 o 
  -4   6   3       25.82       45.56      5.51 o 
  -3   6   3       28.25       41.74      7.30 o 
  -2   6   3       20.71       22.96      6.42 o 
  -1   6   3       29.21       37.31     11.34 o 
   0   6   3      179.88      179.85     12.61 o 
   1   6   3       59.52       64.97      6.98 o 
   2   6   3      106.37       97.86      7.60 o 
   3   6   3       18.37       18.19      5.99 o 
   4   6   3       28.65       28.57      5.45 o 
   5   6   3       56.61       66.34      7.74 o 
   6   6   3       48.54       45.71     11.05 o 
   7   6   3        7.52        2.28      8.82 o 
   8   6   3      157.37      112.75     12.97 o 
   9   6   3        4.28       10.03      9.55 o 
  10   6   3       63.17       61.09     12.96 o 
  11   6   3        5.14       10.74     10.37 o 
  12   6   3       69.21       84.10     14.43 o 
  13   6   3        7.22       -0.76     10.24 o 
 -10   7   3      260.66      261.96     13.28 o 
  -9   7   3        1.22       10.04      7.20 o 
  -8   7   3        2.71        5.18      6.90 o 
  -7   7   3       51.05       75.31     12.45 o 
  -6   7   3       19.84       37.99     11.04 o 
  -5   7   3       75.43       76.84     12.78 o 
  -4   7   3       35.92       38.35     10.87 o 
  -3   7   3      194.70      222.47     16.82 o 
  -2   7   3       36.96       63.08     12.37 o 
  -1   7   3      410.08      429.50     24.60 o 
   0   7   3        0.07        4.33      9.38 o 
   1   7   3        0.35       -2.57      6.62 o 
   2   7   3       28.44       18.16     10.41 o 
   3   7   3        1.44        0.37      9.14 o 
   4   7   3       36.78       50.17     12.59 o 
   5   7   3       73.09       83.49     14.27 o 
   6   7   3        3.19        9.04     10.76 o 
   7   7   3        6.13        9.56     11.01 o 
   8   7   3       64.78       68.42     14.58 o 
 -24   0   4       38.87       53.91      7.33 o 
 -23   0   4      259.58      289.03     15.99 o 
 -22   0   4       31.33       35.94      4.12 o 
 -21   0   4      154.69      151.67      9.13 o 
 -20   0   4        8.46        4.33      2.73 o 
 -19   0   4        0.16        4.06      2.70 o 
 -18   0   4      932.64      839.73     16.24 o 
 -17   0   4       79.23       76.09      3.56 o 
 -16   0   4       51.35       60.59      2.77 o 
 -15   0   4      169.01      163.21      4.17 o 
 -14   0   4      640.83      580.67      9.81 o 
 -13   0   4      196.19      187.48      3.94 o 
 -12   0   4      202.30      216.24      4.22 o 
 -11   0   4     1375.06     1399.18     18.69 o 
 -10   0   4       42.25       48.86      1.73 o 
  -9   0   4     2142.81     2295.87     26.60 o 
  -8   0   4    10210.94    10841.03    138.23 o 
  -7   0   4      178.46      200.84      3.39 o 
  -6   0   4      464.22      444.51      6.61 o 
  -5   0   4      529.86      590.03      7.83 o 
  -4   0   4      100.28      108.56      2.43 o 
  -3   0   4       22.73       19.15      1.93 o 
  -2   0   4      675.99      659.78      9.75 o 
  -1   0   4     8029.36     8605.61    117.16 o 
   0   0   4      563.28      652.34     14.78 o 
   1   0   4      936.34      942.90     14.69 o 
   2   0   4      183.58      203.30      5.35 o 
   3   0   4        1.87        1.76      0.65 o 
   4   0   4      988.33     1012.19     16.36 o 
   5   0   4      701.14      786.13     11.99 o 
   6   0   4      206.38      209.98      3.93 o 
   7   0   4      374.55      386.07      5.88 o 
   8   0   4       23.06       23.84      1.36 o 
   9   0   4      727.00      712.87     12.80 o 
  10   0   4        0.32       -0.36      0.96 o 
  11   0   4      662.76      694.50     10.11 o 
  12   0   4        8.33        5.74      1.45 o 
  13   0   4      613.25      672.16     10.07 o 
  14   0   4      305.48      329.11      5.97 o 
  15   0   4     1178.93     1283.58     20.97 o 
  16   0   4      166.34      176.79      5.82 o 
  17   0   4        1.82        1.66      4.29 o 
  18   0   4       97.58      112.99      7.96 o 
  19   0   4      107.90      128.68      8.13 o 
  20   0   4       46.06       51.70     13.06 o 
 -23   1   4       14.91       17.01      3.45 o 
 -22   1   4        4.27        7.93      2.90 o 
 -21   1   4      171.24      168.99      5.17 o 
 -20   1   4      205.74      215.89      5.77 o 
 -19   1   4       35.03       44.16      3.08 o 
 -18   1   4       28.18       27.00      2.38 o 
 -17   1   4       41.29       43.70      2.53 o 
 -16   1   4       32.67       33.20      2.15 o 
 -15   1   4       24.87       22.29      1.45 o 
 -14   1   4      544.49      549.03      6.31 o 
 -13   1   4       19.66       26.69      1.26 o 
 -12   1   4      492.45      503.28      5.55 o 
 -11   1   4      212.38      206.89      2.71 o 
 -10   1   4       13.03       13.50      0.86 o 
  -9   1   4      422.86      512.21      5.20 o 
  -8   1   4       42.06       41.75      1.01 o 
  -7   1   4       27.71       29.31      1.14 o 
  -6   1   4     2416.93     2454.40     24.76 o 
  -5   1   4      336.49      395.23      5.09 o 
  -4   1   4      470.85      497.16      5.71 o 
  -3   1   4     1533.11     1660.22     18.53 o 
  -2   1   4      691.84      755.82      8.29 o 
  -1   1   4      260.94      257.71      3.71 o 
   0   1   4      663.71      643.79      7.00 o 
   1   1   4      154.76      158.36      2.66 o 
   2   1   4      577.45      510.87      5.94 o 
   3   1   4     2144.01     2242.17     21.97 o 
   4   1   4        0.56       -0.21      0.50 o 
   5   1   4        2.26       -0.46      0.53 o 
   6   1   4      134.14      129.37      2.02 o 
   7   1   4      496.63      515.72      5.42 o 
   8   1   4      208.90      234.79      3.01 o 
   9   1   4       36.82       37.67      1.27 o 
  10   1   4       19.78       21.74      1.21 o 
  11   1   4      124.38      114.33      2.22 o 
  12   1   4      103.14       88.16      2.07 o 
  13   1   4        3.18       -2.70      1.35 o 
  14   1   4       65.02       64.39      2.34 o 
  15   1   4      159.25      169.98      3.58 o 
  16   1   4      239.18      262.10      5.37 o 
  17   1   4        0.51        1.12      2.13 o 
  18   1   4       24.59       23.45      3.00 o 
  19   1   4       17.45       16.52      3.32 o 
  20   1   4       64.26       75.54      4.52 o 
 -23   2   4      101.00      118.32     10.48 o 
 -22   2   4        0.74        3.19      3.65 o 
 -21   2   4       64.07       73.57      4.12 o 
 -20   2   4        1.03        1.16      2.77 o 
 -19   2   4       26.95       20.81      3.63 o 
 -18   2   4       60.58       65.74      3.05 o 
 -17   2   4      284.97      268.72      5.61 o 
 -16   2   4       18.93       10.99      1.86 o 
 -15   2   4       99.08       94.58      2.88 o 
 -14   2   4      508.78      490.06      7.76 o 
 -13   2   4       78.90       72.56      2.23 o 
 -12   2   4      910.64      899.32     10.72 o 
 -11   2   4      257.58      257.89      3.46 o 
 -10   2   4      229.29      232.71      3.04 o 
  -9   2   4        0.96        1.42      0.65 o 
  -8   2   4        3.67        4.12      0.83 o 
  -7   2   4      874.91      880.14     10.39 o 
  -6   2   4      807.05      923.73     11.30 o 
  -5   2   4      204.07      250.02      3.81 o 
  -4   2   4       35.36       27.87      1.68 o 
  -3   2   4       98.45      110.69      2.43 o 
  -2   2   4        5.50        5.66      1.29 o 
  -1   2   4      222.10      257.43      4.59 o 
   0   2   4     1155.15     1175.24     15.85 o 
   1   2   4     1386.93     1544.35     20.52 o 
   2   2   4       70.55       54.48      1.64 o 
   3   2   4     1499.59     1606.53     17.82 o 
   4   2   4       77.10       74.37      2.33 o 
   5   2   4      737.21      751.04      8.15 o 
   6   2   4      246.48      255.26      3.48 o 
   7   2   4      439.01      457.28      5.50 o 
   8   2   4      429.25      461.70      6.19 o 
   9   2   4        9.11       12.60      1.51 o 
  10   2   4        7.23        3.13      1.95 o 
  11   2   4      272.60      270.46      6.01 o 
  12   2   4       34.93       42.67      2.95 o 
  13   2   4       59.31       55.14      3.37 o 
  14   2   4       32.38       26.31      2.24 o 
  15   2   4       32.40       33.51      3.01 o 
  16   2   4       43.20       48.63      3.31 o 
  17   2   4       61.79       68.46      3.51 o 
  18   2   4       47.52       49.22      3.56 o 
  19   2   4       18.75       23.70      3.09 o 
  20   2   4       62.43       74.89      4.06 o 
 -22   3   4       62.74       59.27      5.44 o 
 -21   3   4      165.18      163.24      6.33 o 
 -20   3   4       34.35       26.85      4.25 o 
 -19   3   4        9.66        3.74      6.72 o 
 -18   3   4        0.73       -2.58      3.58 o 
 -17   3   4       20.16       17.95      3.04 o 
 -16   3   4       42.94       34.99      3.19 o 
 -15   3   4      501.33      484.38      9.63 o 
 -14   3   4       93.21      102.39      4.26 o 
 -13   3   4     1666.03     1458.33     39.56 o 
 -12   3   4       57.26       67.21      5.13 o 
 -11   3   4      763.20      676.13     21.99 o 
 -10   3   4        7.46       12.39      2.82 o 
  -9   3   4       35.63       28.25      2.59 o 
  -8   3   4       19.00       17.96      1.40 o 
  -7   3   4      763.39      724.13     10.34 o 
  -6   3   4       27.37       28.90      2.67 o 
  -5   3   4       78.45       82.26      2.70 o 
  -4   3   4     1176.36     1310.21     19.51 o 
  -3   3   4      564.14      667.65     11.81 o 
  -2   3   4        0.03        4.01      2.57 o 
  -1   3   4       67.51       66.28      3.23 o 
   0   3   4      531.30      558.39     10.54 o 
   1   3   4      189.05      192.56      6.32 o 
   2   3   4     1367.62     1413.12     30.58 o 
   3   3   4      659.77      639.54      9.89 o 
   4   3   4        9.02       12.27      0.92 o 
   5   3   4      526.40      490.97      6.83 o 
   6   3   4      242.40      254.94      5.09 o 
   7   3   4        2.28        4.32      1.68 o 
   8   3   4      921.39      868.47     15.08 o 
   9   3   4      143.28      141.43      7.15 o 
  10   3   4      510.57      474.57     10.24 o 
  11   3   4       34.43       40.29      4.01 o 
  12   3   4       56.65       61.41      5.12 o 
  13   3   4       91.52       73.22      4.63 o 
  14   3   4        6.41       -1.29      2.96 o 
  15   3   4       15.92       11.31      3.55 o 
  16   3   4      203.95      219.61      6.80 o 
  17   3   4        8.05        7.04      3.64 o 
  18   3   4        5.16        3.31      4.06 o 
 -20   4   4        4.88        5.80      5.07 o 
 -19   4   4       12.71        1.52      4.61 o 
 -18   4   4        4.11       -0.04      4.18 o 
 -17   4   4       27.77       25.36      6.63 o 
 -16   4   4       82.16       76.55      6.66 o 
 -15   4   4        2.50        4.60      3.67 o 
 -14   4   4      170.64      162.30      6.14 o 
 -13   4   4        2.69        1.22      2.89 o 
 -12   4   4      158.99      128.90      6.64 o 
 -11   4   4       99.85       99.01      5.10 o 
 -10   4   4      589.94      506.49     12.45 o 
  -9   4   4      263.49      267.13      7.79 o 
  -8   4   4      441.33      452.55     11.06 o 
  -7   4   4      146.94      166.99      5.82 o 
  -6   4   4        0.36       -1.54      2.56 o 
  -5   4   4       14.16        7.84      1.62 o 
  -4   4   4       57.72       57.47      3.44 o 
  -3   4   4        4.52       10.43      1.85 o 
  -2   4   4      404.65      397.12     11.01 o 
  -1   4   4       11.64       19.64      5.85 o 
   0   4   4      476.43      474.83     20.05 o 
   1   4   4        9.53       28.79      5.85 o 
   2   4   4     1011.26      941.03     18.95 o 
   3   4   4       65.59       79.72      7.03 o 
   4   4   4        3.84        0.06      2.21 o 
   5   4   4       84.46       77.95      3.73 o 
   6   4   4        3.22        0.56      3.07 o 
   7   4   4        2.60        0.55      3.29 o 
   8   4   4      553.14      495.65     13.45 o 
   9   4   4      384.54      353.75      8.86 o 
  10   4   4        4.31        0.71      2.91 o 
  11   4   4       64.44       66.16      5.51 o 
  12   4   4       57.01       61.11      5.26 o 
  13   4   4       90.29       74.41      5.80 o 
  14   4   4      112.06       98.69      5.91 o 
  15   4   4       13.11        4.29      3.71 o 
  16   4   4        0.74       -6.93      3.47 o 
  17   4   4        1.27       -2.94      4.71 o 
 -18   5   4       24.81       28.46      7.81 o 
 -17   5   4      134.70      143.94     11.01 o 
 -16   5   4       61.20       74.01      7.10 o 
 -15   5   4       38.78       50.65      6.13 o 
 -14   5   4      210.02      136.87     26.37 o 
 -13   5   4      100.41       78.77     11.36 o 
 -12   5   4       33.98       27.73      4.90 o 
 -11   5   4      168.65      156.12      7.50 o 
 -10   5   4       33.30       35.19      4.87 o 
  -9   5   4       22.15       17.29      4.25 o 
  -8   5   4       32.16       35.89      5.49 o 
  -7   5   4       11.07       13.38      4.49 o 
  -6   5   4      475.30      448.07     17.28 o 
  -5   5   4       62.97       78.32      7.09 o 
  -4   5   4       11.67       29.67      6.79 o 
  -3   5   4      171.11      174.34      9.21 o 
  -2   5   4        0.02       14.59      5.14 o 
  -1   5   4      884.07      840.22     26.33 o 
   0   5   4      322.50      364.02     13.97 o 
   1   5   4        1.12       16.29      4.96 o 
   2   5   4      269.21      269.73     11.53 o 
   3   5   4       67.90       66.17      6.24 o 
   4   5   4      138.01      113.95      7.43 o 
   5   5   4       57.19       60.17      6.14 o 
   6   5   4       83.63       60.19      6.10 o 
   7   5   4       32.33       27.36      7.81 o 
   8   5   4        0.23       -1.57      4.88 o 
   9   5   4       23.23       15.40      5.77 o 
  10   5   4       24.81       30.80      9.85 o 
  11   5   4      111.09       96.60     11.92 o 
  12   5   4      158.18      137.62     13.86 o 
  13   5   4        5.91        4.25      9.43 o 
  14   5   4       46.91       57.47      7.37 o 
  15   5   4        7.65       12.10      6.39 o 
 -15   6   4       59.53       65.22      9.60 o 
 -14   6   4       56.84       64.14     10.28 o 
 -13   6   4        7.44        6.65      6.83 o 
 -12   6   4        0.97       -2.44      6.29 o 
 -11   6   4        0.24       -7.34      5.35 o 
 -10   6   4        2.94        5.61      5.99 o 
  -9   6   4       51.75       73.66     10.19 o 
  -8   6   4       43.79       53.21     10.94 o 
  -7   6   4      149.13      135.90      9.73 o 
  -6   6   4       42.79       51.94      8.32 o 
  -5   6   4       77.18       95.28     15.71 o 
  -4   6   4      314.63      308.95     13.63 o 
  -3   6   4      124.60      124.29      8.79 o 
  -2   6   4        8.69       14.94      6.31 o 
  -1   6   4       54.37       68.58      8.45 o 
   0   6   4      163.66      152.19      9.27 o 
   1   6   4       54.86       56.81      7.62 o 
   2   6   4       28.46       23.17      6.33 o 
   3   6   4      133.43      102.13      7.81 o 
   4   6   4       59.37       55.98      7.55 o 
   5   6   4       58.78       67.84      8.01 o 
   6   6   4        0.01       -3.96      5.28 o 
   7   6   4      126.88      128.63     13.72 o 
   8   6   4        4.00        7.46      9.63 o 
   9   6   4       12.10        1.52      9.14 o 
  10   6   4       19.54       10.17     10.26 o 
  11   6   4        7.98        4.32     10.05 o 
  12   6   4       47.89       33.85     12.15 o 
 -10   7   4       74.41      102.06     12.71 o 
  -9   7   4      272.43      298.53     14.41 o 
  -8   7   4      266.96      268.08     16.29 o 
  -7   7   4       53.96       77.50     13.39 o 
  -6   7   4       36.09       46.44     11.98 o 
  -5   7   4       36.96       36.78     10.82 o 
  -4   7   4       18.73       33.00     10.88 o 
  -3   7   4       13.30       20.33     10.02 o 
  -2   7   4       70.47       94.10     12.72 o 
  -1   7   4      167.75      169.40     15.65 o 
   0   7   4        3.57       15.15      9.85 o 
   1   7   4       23.21       33.15     11.26 o 
   2   7   4      103.81      111.26     13.92 o 
   3   7   4      133.01      157.77     15.58 o 
   4   7   4      128.89      112.88     14.04 o 
   5   7   4        2.47       -0.70      9.85 o 
   6   7   4        3.23        0.84     10.58 o 
 -23   1   5        5.07        6.15      3.05 o 
 -22   1   5       14.07       18.41      3.21 o 
 -21   1   5       73.56       83.39      3.96 o 
 -20   1   5      209.37      218.20      5.75 o 
 -19   1   5      309.01      277.21      5.61 o 
 -18   1   5        7.55        5.18      1.87 o 
 -17   1   5        4.94        6.20      1.63 o 
 -16   1   5       75.12       57.63      2.01 o 
 -15   1   5       80.69       61.87      3.25 o 
 -14   1   5      110.82       77.52      2.46 o 
 -13   1   5       50.25       49.67      1.54 o 
 -12   1   5       46.91       40.56      1.49 o 
 -11   1   5       48.56       43.55      1.30 o 
 -10   1   5      579.32      530.01      5.32 o 
  -9   1   5       53.00       47.90      1.22 o 
  -8   1   5       69.51       75.38      1.49 o 
  -7   1   5       10.70       22.08      1.04 o 
  -6   1   5      482.11      510.41      6.03 o 
  -5   1   5     1348.61     1469.27     14.61 o 
  -4   1   5      114.66      147.56      5.19 o 
  -3   1   5       49.55       45.86      1.20 o 
  -2   1   5       89.36       80.80      1.65 o 
  -1   1   5      393.03      399.01      4.92 o 
   0   1   5       47.70       50.55      1.63 o 
   1   1   5       12.65       17.19      0.98 o 
   2   1   5      690.56      734.76      8.31 o 
   3   1   5     1336.05     1375.18     13.33 o 
   4   1   5        5.10        2.59      0.64 o 
   5   1   5     1497.18     1569.13     15.15 o 
   6   1   5      365.00      354.80      4.26 o 
   7   1   5       80.50       78.81      1.71 o 
   8   1   5       22.18       24.34      1.27 o 
   9   1   5        0.40       -1.52      0.85 o 
  10   1   5       20.21       17.99      1.34 o 
  11   1   5       97.23       95.23      2.51 o 
  12   1   5       92.97       95.64      2.68 o 
  13   1   5       36.06       30.89      2.06 o 
  14   1   5       66.48       70.38      2.49 o 
  15   1   5       56.35       61.91      3.63 o 
  16   1   5       30.11       30.28      3.23 o 
  17   1   5      138.73      161.78      4.71 o 
  18   1   5        5.20        9.06      3.09 o 
  19   1   5       15.40       16.98      3.57 o 
 -23   2   5        6.69        7.56      4.13 o 
 -22   2   5        1.04        1.48      3.59 o 
 -21   2   5       58.69       61.63      4.80 o 
 -20   2   5        2.67       -1.17      3.17 o 
 -19   2   5       16.98       14.65      3.00 o 
 -18   2   5        1.67        1.05      2.41 o 
 -17   2   5      103.40       99.23      3.35 o 
 -16   2   5      183.38      153.97      3.83 o 
 -15   2   5        1.47       -1.12      1.58 o 
 -14   2   5      101.72       94.31      3.04 o 
 -13   2   5      587.00      533.01      7.84 o 
 -12   2   5      324.13      306.47      4.41 o 
 -11   2   5      170.75      184.38      3.09 o 
 -10   2   5       44.70       42.77      1.57 o 
  -9   2   5       24.19       29.06      1.27 o 
  -8   2   5      194.36      188.66      3.01 o 
  -7   2   5      100.46       90.19      2.00 o 
  -6   2   5      200.78      186.44      3.11 o 
  -5   2   5      240.66      252.19      3.81 o 
  -4   2   5      133.26      120.93      4.34 o 
  -3   2   5      398.97      428.37      6.17 o 
  -2   2   5      515.88      548.99      6.61 o 
  -1   2   5     3425.16     3717.17     42.31 o 
   0   2   5      709.09      702.04     17.58 o 
   1   2   5       30.26       32.53      1.67 o 
   2   2   5     2716.47     2754.09     28.17 o 
   3   2   5       69.68       73.37      2.76 o 
   4   2   5       12.28        8.79      0.99 o 
   5   2   5        9.29        3.81      1.40 o 
   6   2   5      379.87      374.32      4.78 o 
   7   2   5       15.57       13.57      1.48 o 
   8   2   5        3.22        1.29      1.54 o 
   9   2   5       22.56       31.77      2.48 o 
  10   2   5       61.57       54.52      2.99 o 
  11   2   5      301.29      299.42      6.54 o 
  12   2   5        2.52       -1.23      1.95 o 
  13   2   5       11.76        5.77      2.74 o 
  14   2   5       51.47       60.87      3.24 o 
  15   2   5      271.80      298.35      7.66 o 
  16   2   5       44.16       59.73      3.61 o 
  17   2   5      103.60      106.77      4.02 o 
  18   2   5       13.69       15.57      3.01 o 
 -22   3   5       49.70       66.87      7.31 o 
 -21   3   5        0.17       -7.12      3.70 o 
 -20   3   5       74.41       80.40      5.41 o 
 -19   3   5       15.01       15.99      3.71 o 
 -18   3   5      103.42       89.36      4.61 o 
 -17   3   5        0.04       -3.88      2.14 o 
 -16   3   5        1.52       -2.11      2.36 o 
 -15   3   5        2.10       -1.47      3.51 o 
 -14   3   5      299.39      265.07      8.22 o 
 -13   3   5       44.09       57.67      4.42 o 
 -12   3   5     1001.30      960.82     19.92 o 
 -11   3   5       11.07        9.83      2.80 o 
 -10   3   5      188.15      193.39      5.57 o 
  -9   3   5       53.42       60.17      3.39 o 
  -8   3   5     1088.41     1058.74     18.91 o 
  -7   3   5        5.92        4.45      1.29 o 
  -6   3   5      277.59      302.50      5.77 o 
  -5   3   5      251.57      243.23      5.26 o 
  -4   3   5      227.66      254.36      5.99 o 
  -3   3   5      280.31      264.45      5.52 o 
  -2   3   5      211.34      225.23      5.07 o 
  -1   3   5      198.76      199.39      6.29 o 
   0   3   5      192.21      179.44      5.00 o 
   1   3   5      148.20      135.62      3.49 o 
   2   3   5      118.76      110.97      2.39 o 
   3   3   5      124.26      124.19      3.72 o 
   4   3   5      177.82      153.90      7.62 o 
   5   3   5      351.99      333.72      7.68 o 
   6   3   5      160.40      137.27      9.48 o 
   7   3   5        3.04        2.13      2.25 o 
   8   3   5       83.66       69.44      4.22 o 
   9   3   5      307.46      317.00      7.03 o 
  10   3   5       72.20       73.22      4.40 o 
  11   3   5        0.45       -1.25      3.04 o 
  12   3   5        0.20       -2.59      2.59 o 
  13   3   5        0.26       -5.51      3.58 o 
  14   3   5        7.81       -5.72      3.83 o 
  15   3   5        5.79       -0.24      3.49 o 
  16   3   5       21.74       17.80      3.85 o 
  17   3   5        3.61        3.42      4.79 o 
 -20   4   5        9.67       13.15      5.18 o 
 -19   4   5      158.08      130.59      6.92 o 
 -18   4   5        0.06       -6.89      3.44 o 
 -17   4   5       35.84       38.60      7.61 o 
 -16   4   5       58.57       77.06      6.99 o 
 -15   4   5      305.92      271.61     14.28 o 
 -14   4   5       90.90       86.08      5.99 o 
 -13   4   5      173.49      170.03      7.70 o 
 -12   4   5       95.84      112.85      5.75 o 
 -11   4   5      348.62      320.31      9.38 o 
 -10   4   5        7.06        2.23      3.60 o 
  -9   4   5      213.29      209.10      7.36 o 
  -8   4   5        2.36       -5.05      3.61 o 
  -7   4   5      616.01      621.43     16.96 o 
  -6   4   5       60.26       76.09      6.35 o 
  -5   4   5       84.34       90.98      6.58 o 
  -4   4   5       30.11       36.58      5.61 o 
  -3   4   5       27.22       44.26      5.74 o 
  -2   4   5       64.56       58.36      3.75 o 
  -1   4   5      126.78      125.50      5.16 o 
   0   4   5        3.28        4.18      5.86 o 
   1   4   5       57.48       47.64      6.54 o 
   2   4   5      559.42      587.79     25.68 o 
   3   4   5      561.97      519.38     17.58 o 
   4   4   5      504.95      481.99     16.61 o 
   5   4   5      200.50      184.53      9.06 o 
   6   4   5       85.76       73.76     17.48 o 
   7   4   5      693.53      602.87     22.01 o 
   8   4   5        1.69        3.19      3.44 o 
   9   4   5       55.33       51.46      5.06 o 
  10   4   5      625.88      562.60     15.01 o 
  11   4   5       71.95       71.91      7.12 o 
  12   4   5       75.97       67.93      7.14 o 
  13   4   5        5.23        1.50      6.90 o 
  14   4   5       14.02        7.50      5.56 o 
  15   4   5       38.65       41.30      5.24 o 
  16   4   5       13.77        6.29      6.47 o 
 -18   5   5       78.07       98.73     15.10 o 
 -17   5   5       56.04       79.20     10.07 o 
 -16   5   5       80.97       79.70      8.42 o 
 -15   5   5        4.23        4.10      6.38 o 
 -14   5   5        6.50        4.74      9.94 o 
 -13   5   5       16.22       15.54      5.27 o 
 -12   5   5       66.11       81.56      7.17 o 
 -11   5   5       56.67       75.36      6.11 o 
 -10   5   5       40.00       44.23      5.65 o 
  -9   5   5        0.17       -1.57      3.86 o 
  -8   5   5       75.25       81.25      9.77 o 
  -7   5   5      762.06      704.87     19.30 o 
  -6   5   5       37.47       45.96      6.78 o 
  -5   5   5      143.41      132.36      8.34 o 
  -4   5   5       59.59       68.76     12.34 o 
  -3   5   5      123.53      169.12     18.41 o 
  -2   5   5      646.17      629.97     21.19 o 
  -1   5   5       33.89       61.64     10.77 o 
   0   5   5        7.21        5.75      7.50 o 
   1   5   5       23.58       33.88      8.18 o 
   2   5   5      548.69      531.41     18.59 o 
   3   5   5        0.18        4.24      8.62 o 
   4   5   5       13.50        2.02      5.09 o 
   5   5   5       70.38       60.46      6.59 o 
   6   5   5        3.76       -3.06      4.69 o 
   7   5   5       51.88       63.28      7.22 o 
   8   5   5       25.66       42.52     15.49 o 
   9   5   5       33.80       24.47      6.19 o 
  10   5   5        3.79       -2.66      5.31 o 
  11   5   5        0.10       10.88     10.08 o 
  12   5   5      164.54      150.69      8.79 o 
  13   5   5      147.37      124.61      9.76 o 
  14   5   5       10.02       18.19      7.42 o 
 -14   6   5       68.45       81.39     10.02 o 
 -13   6   5        1.39       -0.51      6.46 o 
 -12   6   5      143.55      151.07      9.99 o 
 -11   6   5        0.21       -3.74      8.72 o 
 -10   6   5       28.67       44.57      7.78 o 
  -9   6   5      212.06      195.85     11.14 o 
  -8   6   5       32.25       38.19      7.61 o 
  -7   6   5      119.32       93.27      9.94 o 
  -6   6   5      116.14      127.04     12.66 o 
  -5   6   5      191.75      189.82     10.94 o 
  -4   6   5      152.88      134.35      9.44 o 
  -3   6   5        1.84       14.40      6.63 o 
  -2   6   5      100.73       86.97     11.39 o 
  -1   6   5        0.03        7.44      6.02 o 
   0   6   5       62.30       65.75      8.49 o 
   1   6   5        9.93        8.02      5.92 o 
   2   6   5        8.90        2.79      5.83 o 
   3   6   5       79.80       71.52      9.38 o 
   4   6   5       91.66       74.30      8.04 o 
   5   6   5        1.46       -6.45      5.67 o 
   6   6   5        5.47      -11.97      5.98 o 
   7   6   5        7.82       -3.16      6.56 o 
   8   6   5      103.70       91.39     12.37 o 
   9   6   5        4.92       14.19     10.13 o 
  10   6   5        0.69       14.49      9.35 o 
  -9   7   5       87.25       96.16     10.40 o 
  -8   7   5        5.19        6.84      9.71 o 
  -7   7   5        1.79        2.52     10.01 o 
  -6   7   5       61.49       64.36     12.56 o 
  -5   7   5       45.35       52.57     11.94 o 
  -4   7   5       17.22       13.14     10.14 o 
  -3   7   5       12.51       16.72     10.58 o 
  -2   7   5      200.10      174.46     15.90 o 
  -1   7   5        8.13       28.44     11.46 o 
   0   7   5       84.04      117.75     14.20 o 
   1   7   5      112.27      106.24     13.82 o 
   2   7   5        3.04       -1.13     10.52 o 
   3   7   5        0.26       -0.72     10.60 o 
   4   7   5       42.79       47.70     13.27 o 
 -23   0   6      131.38      124.44      5.75 o 
 -22   0   6       48.38       52.84      4.90 o 
 -21   0   6       41.48       44.18      4.31 o 
 -20   0   6      153.06      143.09      5.79 o 
 -19   0   6      110.26      130.28      4.82 o 
 -18   0   6      372.90      375.64      9.19 o 
 -17   0   6     1837.99     1681.37     29.92 o 
 -16   0   6      231.91      207.39      5.71 o 
 -15   0   6      110.03      101.72      3.83 o 
 -14   0   6      233.20      240.79      4.89 o 
 -13   0   6      150.92      128.68      3.13 o 
 -12   0   6       81.41       77.93      2.71 o 
 -11   0   6     1030.88     1023.54     15.89 o 
 -10   0   6      553.68      551.48      7.89 o 
  -9   0   6      185.16      188.14      3.46 o 
  -8   0   6      713.25      737.21     10.63 o 
  -7   0   6      175.11      212.50      3.67 o 
  -6   0   6      818.49      861.58     12.09 o 
  -5   0   6      142.41      151.83      4.15 o 
  -4   0   6      138.72      140.70      3.67 o 
  -3   0   6       24.18       31.61      2.06 o 
  -2   0   6       16.34       29.24      2.46 o 
  -1   0   6      664.61      694.52     10.46 o 
   0   0   6      334.11      400.58      6.57 o 
   1   0   6      487.14      492.35      7.83 o 
   2   0   6      249.63      226.67      4.59 o 
   3   0   6      451.64      510.48      8.60 o 
   4   0   6       16.38       10.17      1.37 o 
   5   0   6      172.49      161.69      4.29 o 
   6   0   6        1.05       -2.27      1.14 o 
   7   0   6      894.71      981.30     21.19 o 
   8   0   6      911.21      933.81     13.42 o 
   9   0   6      292.58      278.05      5.25 o 
  10   0   6       37.08       22.55      3.17 o 
  11   0   6       61.64       57.96      3.24 o 
  12   0   6       57.24       47.55      3.07 o 
  13   0   6       37.68       36.63      5.10 o 
  14   0   6       11.30        8.92      3.06 o 
  15   0   6      238.23      262.84     10.88 o 
  16   0   6      194.33      219.02     11.32 o 
  17   0   6       11.41        9.92      5.59 o 
  18   0   6      184.57      227.84     10.88 o 
 -23   1   6       39.09       51.87      4.12 o 
 -22   1   6      246.78      271.82      6.82 o 
 -21   1   6       34.40       43.41      3.56 o 
 -20   1   6      236.74      235.14      6.00 o 
 -19   1   6        0.01       -0.52      2.12 o 
 -18   1   6       74.52       74.07      2.79 o 
 -17   1   6      133.85      121.29      3.01 o 
 -16   1   6      204.85      198.46      3.46 o 
 -15   1   6       54.66       46.16      1.92 o 
 -14   1   6      983.50      911.46     10.54 o 
 -13   1   6     1442.10     1418.79     15.42 o 
 -12   1   6      168.54      169.97      2.79 o 
 -11   1   6        5.07       13.25      1.16 o 
 -10   1   6      257.70      255.63      3.16 o 
  -9   1   6        8.87       12.70      0.89 o 
  -8   1   6      179.70      192.57      2.89 o 
  -7   1   6      168.54      169.65      3.48 o 
  -6   1   6     3285.22     3403.07     29.58 o 
  -5   1   6     1415.00     1551.87     13.90 o 
  -4   1   6       47.03      103.63      7.86 o 
  -3   1   6      572.58      592.71      7.15 o 
  -2   1   6       34.32       56.65      2.39 o 
  -1   1   6       58.90       65.49      1.60 o 
   0   1   6      267.46      237.53      3.05 o 
   1   1   6       88.85       87.18      2.14 o 
   2   1   6      608.50      548.40      7.37 o 
   3   1   6        4.12       -0.12      0.77 o 
   4   1   6      127.67      146.52      2.37 o 
   5   1   6       45.66       40.85      1.43 o 
   6   1   6      449.92      441.09      5.46 o 
   7   1   6      128.74      113.22      2.33 o 
   8   1   6       14.94       17.19      1.33 o 
   9   1   6       78.20       61.77      2.24 o 
  10   1   6      273.47      266.92      5.04 o 
  11   1   6       38.50       36.02      2.03 o 
  12   1   6       99.47       92.40      2.82 o 
  13   1   6       49.13       50.76      3.05 o 
  14   1   6        0.17       -2.47      1.76 o 
  15   1   6      223.96      244.52      5.71 o 
  16   1   6      212.45      262.04      6.06 o 
  17   1   6       58.76       79.84      4.36 o 
  18   1   6       25.01       26.13      3.83 o 
 -22   2   6        4.04       -1.79      3.63 o 
 -21   2   6       88.04       98.11      5.11 o 
 -20   2   6        3.16       -4.09      3.12 o 
 -19   2   6      127.66      124.13      5.17 o 
 -18   2   6      166.07      151.51      6.56 o 
 -17   2   6        0.24       -1.98      1.69 o 
 -16   2   6        0.00        0.61      1.50 o 
 -15   2   6      216.90      208.33      3.98 o 
 -14   2   6      338.00      289.50      4.82 o 
 -13   2   6       85.17       78.99      3.21 o 
 -12   2   6      188.68      172.20      3.26 o 
 -11   2   6       14.04        9.69      1.41 o 
 -10   2   6      579.21      553.44      7.71 o 
  -9   2   6      298.69      287.74      4.66 o 
  -8   2   6      220.69      219.98      3.55 o 
  -7   2   6      136.19      119.79      2.45 o 
  -6   2   6       71.60       55.31      1.77 o 
  -5   2   6      396.19      380.34      6.31 o 
  -4   2   6       23.90       59.99      3.66 o 
  -3   2   6     1109.78     1111.24     14.52 o 
  -2   2   6      359.01      424.60      6.75 o 
  -1   2   6      754.85      695.51      8.59 o 
   0   2   6      146.79      157.77      3.68 o 
   1   2   6      141.99      144.79      2.90 o 
   2   2   6      442.59      408.65      5.33 o 
   3   2   6       24.28       30.46      1.66 o 
   4   2   6       34.16       27.06      1.78 o 
   5   2   6        3.95        4.70      1.31 o 
   6   2   6       33.21       39.26      2.74 o 
   7   2   6      103.66       92.90      3.65 o 
   8   2   6       98.99       87.61      3.64 o 
   9   2   6       48.87       46.86      3.43 o 
  10   2   6       76.03       81.30      3.45 o 
  11   2   6      227.53      244.57      5.95 o 
  12   2   6        0.03       -1.18      2.29 o 
  13   2   6        1.45       -0.45      2.91 o 
  14   2   6        0.24       -5.11      2.56 o 
  15   2   6       14.36       12.95      2.68 o 
  16   2   6        8.54       13.18      2.81 o 
  17   2   6       24.64       34.60      3.87 o 
 -21   3   6        0.03       -1.21      3.29 o 
 -20   3   6       32.25       37.39      4.23 o 
 -19   3   6      235.46      231.46      8.24 o 
 -18   3   6      172.82      163.67      6.08 o 
 -17   3   6        5.80        2.67      3.47 o 
 -16   3   6      294.87      293.50     10.46 o 
 -15   3   6      101.89       93.30      3.81 o 
 -14   3   6      157.18      139.13      4.39 o 
 -13   3   6      112.82      102.16      4.61 o 
 -12   3   6      376.20      343.33      8.10 o 
 -11   3   6      172.19      153.71      5.07 o 
 -10   3   6      472.08      444.97      9.62 o 
  -9   3   6      199.95      203.87      5.70 o 
  -8   3   6      243.55      259.44      7.20 o 
  -7   3   6       94.48       93.15      4.14 o 
  -6   3   6       45.32       39.85      2.79 o 
  -5   3   6       50.65       46.50      3.40 o 
  -4   3   6        2.08       -0.82      1.29 o 
  -3   3   6       20.47       20.76      2.13 o 
  -2   3   6       31.12       46.15      3.15 o 
  -1   3   6     1214.53     1134.29     18.75 o 
   0   3   6        9.55        8.67      3.97 o 
   1   3   6      730.17      723.80     15.28 o 
   2   3   6       18.91       18.29      3.85 o 
   3   3   6      161.32      150.40      5.92 o 
   4   3   6      208.21      173.79     10.81 o 
   5   3   6      796.73      734.27     14.71 o 
   6   3   6        2.98        0.57      2.62 o 
   7   3   6      227.50      184.48      6.90 o 
   8   3   6        5.72        6.54      2.48 o 
   9   3   6      362.09      316.97      9.17 o 
  10   3   6       61.81       45.16      4.47 o 
  11   3   6       27.68       21.64      5.25 o 
  12   3   6       59.29       58.64     14.87 o 
  13   3   6       10.85       14.42      6.47 o 
  14   3   6       15.67       22.66      5.84 o 
  15   3   6       46.92       55.86      5.62 o 
  16   3   6        9.06        3.28      4.79 o 
 -20   4   6        0.39       -6.04      6.13 o 
 -19   4   6       14.54       10.08      5.23 o 
 -18   4   6       18.92       23.10      7.60 o 
 -17   4   6       15.01        2.09      6.76 o 
 -16   4   6       11.78       10.69      5.43 o 
 -15   4   6       42.33       57.02      6.50 o 
 -14   4   6        0.39       -1.17      4.13 o 
 -13   4   6       13.48        9.00      4.18 o 
 -12   4   6      117.67      120.92      5.89 o 
 -11   4   6      687.88      668.65     15.87 o 
 -10   4   6       36.46       55.88      5.31 o 
  -9   4   6       73.68       63.55      6.02 o 
  -8   4   6      105.54      111.69      8.92 o 
  -7   4   6      614.91      549.51     15.67 o 
  -6   4   6       12.49       15.84      8.85 o 
  -5   4   6      205.77      213.13      9.95 o 
  -4   4   6      389.02      338.96     13.17 o 
  -3   4   6       10.92       26.15      9.18 o 
  -2   4   6       85.36       91.80      6.61 o 
  -1   4   6       21.90       52.15      6.35 o 
   0   4   6      319.10      279.70     11.57 o 
   1   4   6       18.15       50.99      6.83 o 
   2   4   6      715.47      683.94     22.18 o 
   3   4   6      242.31      233.11     10.56 o 
   4   4   6        1.80        0.11      4.46 o 
   5   4   6        3.55       -4.23      4.86 o 
   6   4   6       42.46       40.29      4.64 o 
   7   4   6       56.46       53.51      5.55 o 
   8   4   6        3.91       -0.46      5.43 o 
   9   4   6        8.98        6.94      2.86 o 
  10   4   6       13.15       13.09      5.37 o 
  11   4   6        0.05       -0.35      4.76 o 
  12   4   6       23.22       27.31      6.00 o 
  13   4   6       11.44        8.83      5.82 o 
  14   4   6       62.13       74.08      8.24 o 
  15   4   6       56.62       73.40      7.60 o 
 -17   5   6        0.36       -5.72      6.92 o 
 -16   5   6      130.03      124.97      9.21 o 
 -15   5   6       15.99       27.57      6.10 o 
 -14   5   6      256.83      250.51     10.13 o 
 -13   5   6       78.27       84.48      7.30 o 
 -12   5   6       76.71       73.23      7.36 o 
 -11   5   6      166.75      153.45      8.07 o 
 -10   5   6       66.96       92.44      6.91 o 
  -9   5   6        4.97        1.99      4.11 o 
  -8   5   6       29.79       24.40      5.81 o 
  -7   5   6        0.61        1.07      4.37 o 
  -6   5   6        0.39       -1.70      5.12 o 
  -5   5   6        2.66        3.53      5.27 o 
  -4   5   6       30.37       43.45      6.98 o 
  -3   5   6       53.39       62.18      7.70 o 
  -2   5   6      167.83      146.87     12.58 o 
  -1   5   6      143.54      150.38      8.90 o 
   0   5   6      136.29      128.10      8.31 o 
   1   5   6      239.83      201.84     19.23 o 
   2   5   6        1.73        0.70      5.18 o 
   3   5   6        9.46        6.73      5.55 o 
   4   5   6       84.06       78.35      7.04 o 
   5   5   6       10.11       13.07      9.28 o 
   6   5   6       45.02       37.45     10.61 o 
   7   5   6        7.23       -2.84      5.67 o 
   8   5   6       48.87       46.34      7.94 o 
   9   5   6        8.31        7.60      8.75 o 
  10   5   6        5.30       21.59     10.38 o 
  11   5   6      262.96      227.69     10.97 o 
  12   5   6      196.80      165.45     20.55 o 
 -14   6   6        0.28       -4.82      6.98 o 
 -13   6   6        0.00        6.95     11.22 o 
 -12   6   6       10.68        6.16      7.00 o 
 -11   6   6       20.61       12.37      7.08 o 
 -10   6   6        1.41        1.81      5.43 o 
  -9   6   6       24.59       34.47      6.62 o 
  -8   6   6       78.56      101.41      9.66 o 
  -7   6   6      199.46      190.73     11.30 o 
  -6   6   6      197.43      187.58     15.02 o 
  -5   6   6       43.79       66.50     12.24 o 
  -4   6   6       60.65       62.04     12.30 o 
  -3   6   6       41.64       49.26     11.53 o 
  -2   6   6        4.43       12.76      9.63 o 
  -1   6   6       92.20       75.08     13.28 o 
   0   6   6       15.82        9.86      9.47 o 
   1   6   6        1.91       -0.03      8.46 o 
   2   6   6       35.83       32.65     11.08 o 
   3   6   6       44.71       19.20     10.32 o 
   4   6   6        4.20      -18.07      9.03 o 
   5   6   6       12.68      -12.34      9.62 o 
   6   6   6        2.37       -4.34      9.46 o 
   7   6   6       76.74       80.23     14.42 o 
   8   6   6      203.93      176.40     16.33 o 
  -6   7   6      213.25      213.36     16.87 o 
  -5   7   6       76.05      104.15     15.13 o 
  -4   7   6       43.42       61.05     13.38 o 
  -3   7   6       30.12       17.21     10.90 o 
  -2   7   6        7.54       11.35     10.81 o 
  -1   7   6        0.51        6.34     10.60 o 
   0   7   6       54.07       52.25     13.43 o 
   1   7   6       27.58       17.46     11.89 o 
 -23   1   7        6.12       11.01      3.26 o 
 -22   1   7        0.01        0.15      2.89 o 
 -21   1   7       54.99       57.77      3.84 o 
 -20   1   7        1.66        0.36      2.50 o 
 -19   1   7        8.58       11.36      2.48 o 
 -18   1   7        1.32        1.33      1.73 o 
 -17   1   7      169.74      137.48      3.19 o 
 -16   1   7        7.48        2.69      1.37 o 
 -15   1   7      333.41      291.11      4.36 o 
 -14   1   7       67.38       66.97      2.90 o 
 -13   1   7      357.72      318.18      4.59 o 
 -12   1   7      763.68      703.94      8.39 o 
 -11   1   7      425.89      448.44      5.83 o 
 -10   1   7      217.44      210.21      3.19 o 
  -9   1   7      392.78      395.03      4.82 o 
  -8   1   7      111.52      109.39      1.98 o 
  -7   1   7        9.37       12.23      0.95 o 
  -6   1   7       10.73       12.69      0.92 o 
  -5   1   7        3.51       10.67      1.33 o 
  -4   1   7      481.13      460.19      7.37 o 
  -3   1   7      148.13      168.44      2.91 o 
  -2   1   7        1.62        7.05      1.28 o 
  -1   1   7      271.13      270.93      3.76 o 
   0   1   7      402.82      426.74      5.13 o 
   1   1   7       81.75       83.70      1.96 o 
   2   1   7       28.89       34.97      1.53 o 
   3   1   7        0.09       -2.43      1.22 o 
   4   1   7      225.49      225.27      3.59 o 
   5   1   7       84.37       77.18      2.13 o 
   6   1   7       75.67       71.81      2.12 o 
   7   1   7        2.52       -1.93      1.23 o 
   8   1   7      443.15      456.83      7.53 o 
   9   1   7        4.55        6.87      1.74 o 
  10   1   7       36.52       36.99      2.49 o 
  11   1   7      262.00      260.28      4.85 o 
  12   1   7      207.45      218.72      4.80 o 
  13   1   7        0.00       -3.00      2.24 o 
  14   1   7        0.05       -4.47      2.23 o 
  15   1   7        9.97        8.11      3.16 o 
  16   1   7        1.30        3.01      3.00 o 
  17   1   7        6.67       11.48      4.66 o 
 -22   2   7       53.30       74.87      6.17 o 
 -21   2   7        2.32        4.85      4.00 o 
 -20   2   7        1.11       -2.67      3.63 o 
 -19   2   7       68.70       77.33      8.51 o 
 -18   2   7        2.85       -1.71      3.11 o 
 -17   2   7        6.34        1.11      2.76 o 
 -16   2   7      157.13      146.88      3.89 o 
 -15   2   7        5.15        1.69      1.82 o 
 -14   2   7      275.57      247.91      5.10 o 
 -13   2   7      402.25      355.00      6.10 o 
 -12   2   7     1514.82     1418.48     18.68 o 
 -11   2   7      524.14      466.74      7.31 o 
 -10   2   7      177.27      201.85      4.32 o 
  -9   2   7      475.53      445.75      6.59 o 
  -8   2   7       13.41       23.46      2.48 o 
  -7   2   7      236.74      243.63      4.19 o 
  -6   2   7      399.73      409.85      5.87 o 
  -5   2   7       58.50       76.01      2.53 o 
  -4   2   7        0.56        1.25      1.13 o 
  -3   2   7        2.69        1.77      1.09 o 
  -2   2   7       82.48       75.98      2.05 o 
  -1   2   7      170.15      172.57      3.16 o 
   0   2   7      317.56      314.36      4.72 o 
   1   2   7      264.47      254.66      4.72 o 
   2   2   7       11.03       10.93      1.56 o 
   3   2   7      643.26      632.09     11.78 o 
   4   2   7      120.84      106.29      3.78 o 
   5   2   7      392.68      395.21      7.91 o 
   6   2   7        3.27       -1.68      1.89 o 
   7   2   7        3.52       -3.28      2.56 o 
   8   2   7       57.62       55.45      3.54 o 
   9   2   7      254.86      236.47      6.45 o 
  10   2   7      101.39       90.46      4.11 o 
  11   2   7       59.25       53.40      3.96 o 
  12   2   7       16.30       11.37      3.70 o 
  13   2   7        1.39       -6.00      4.04 o 
  14   2   7       55.54       61.78      4.29 o 
  15   2   7       20.85       26.57      3.37 o 
  16   2   7       35.25       51.61      4.02 o 
 -21   3   7       21.32       24.26      5.19 o 
 -20   3   7        2.30        0.46      4.09 o 
 -19   3   7       18.92       20.71      3.69 o 
 -18   3   7        7.52       12.49      3.20 o 
 -17   3   7        3.47        3.92      2.82 o 
 -16   3   7      180.29      179.49      5.15 o 
 -15   3   7       62.03       73.61      3.96 o 
 -14   3   7        9.88       14.06      3.06 o 
 -13   3   7        0.07       -0.85      3.09 o 
 -12   3   7      138.15      121.75      4.68 o 
 -11   3   7      388.33      364.64      8.55 o 
 -10   3   7        4.41       -3.11      2.63 o 
  -9   3   7       78.25       72.02      2.93 o 
  -8   3   7      209.06      173.04      5.89 o 
  -7   3   7       46.87       50.94      5.82 o 
  -6   3   7       17.17       20.28      2.44 o 
  -5   3   7       80.63       74.34      5.51 o 
  -4   3   7      156.79      156.74      5.95 o 
  -3   3   7      296.69      287.23     12.04 o 
  -2   3   7      306.60      294.19      7.10 o 
  -1   3   7        3.30       25.77     10.66 o 
   0   3   7      167.74      169.24     10.59 o 
   1   3   7     1578.57     1447.99     26.63 o 
   2   3   7      127.99      113.25     11.76 o 
   3   3   7       41.11       39.46      3.33 o 
   4   3   7        0.46       -4.35      2.17 o 
   5   3   7      481.82      436.34     10.02 o 
   6   3   7        2.53       -2.96      2.24 o 
   7   3   7        0.31       -5.18      2.84 o 
   8   3   7       17.49        9.81      3.17 o 
   9   3   7        1.53       -7.29      4.14 o 
  10   3   7        5.06        2.57      4.71 o 
  11   3   7       38.45       32.49      6.21 o 
  12   3   7       12.06       -2.07      9.84 o 
  13   3   7        4.83        1.56      5.89 o 
  14   3   7       19.80       16.29      6.05 o 
  15   3   7        0.65       -4.23      4.20 o 
 -19   4   7        1.17        0.09      5.31 o 
 -18   4   7        0.99       13.40      7.37 o 
 -17   4   7      449.38      446.06     17.65 o 
 -16   4   7       53.33       83.55      7.78 o 
 -15   4   7       61.20       71.68      6.84 o 
 -14   4   7      827.75      813.24     18.87 o 
 -13   4   7       22.32       19.13      4.95 o 
 -12   4   7       63.81       86.69      6.49 o 
 -11   4   7        3.03        6.88      3.90 o 
 -10   4   7        8.32        8.58      4.09 o 
  -9   4   7      184.42      179.33     11.57 o 
  -8   4   7      699.83      670.97     18.63 o 
  -7   4   7      111.92      118.73      6.67 o 
  -6   4   7       14.34       33.05      6.29 o 
  -5   4   7      307.89      286.23     12.02 o 
  -4   4   7      172.09      158.53      8.73 o 
  -3   4   7        1.85       21.16      5.33 o 
  -2   4   7      149.06      156.35      9.01 o 
  -1   4   7      250.71      240.74     15.02 o 
   0   4   7      346.64      335.85     13.38 o 
   1   4   7      108.60      121.25      7.84 o 
   2   4   7       27.54       18.91      4.95 o 
   3   4   7      444.09      407.35     11.84 o 
   4   4   7       62.71       52.22      5.15 o 
   5   4   7       14.50       12.08      4.08 o 
   6   4   7       58.32       61.66      9.90 o 
   7   4   7        1.57       -2.07      3.80 o 
   8   4   7       96.09       80.16      5.93 o 
   9   4   7       26.79       17.52      4.77 o 
  10   4   7       12.28       10.88      9.83 o 
  11   4   7        1.22       -5.58      4.91 o 
  12   4   7       54.40       54.47      7.71 o 
  13   4   7        6.98       14.20      6.38 o 
 -16   5   7        3.09       10.07      5.97 o 
 -15   5   7        1.15        6.28      5.66 o 
 -14   5   7        6.44        7.46      5.86 o 
 -13   5   7       18.52       23.48      6.20 o 
 -12   5   7      422.10      362.20     12.75 o 
 -11   5   7       12.13       12.13      5.86 o 
 -10   5   7        2.68       -0.89      5.11 o 
  -9   5   7      172.46      159.67     10.25 o 
  -8   5   7        1.72        7.37      4.93 o 
  -7   5   7      229.59      205.74      9.06 o 
  -6   5   7      163.42      178.40     24.00 o 
  -5   5   7      226.39      256.84     25.26 o 
  -4   5   7      496.92      458.31     17.30 o 
  -3   5   7      155.71      183.40     14.99 o 
  -2   5   7       46.86       52.55      8.75 o 
  -1   5   7        0.95        4.72      6.55 o 
   0   5   7       43.19       37.92      7.05 o 
   1   5   7        6.19       -4.16      7.27 o 
   2   5   7        9.73       -1.75      5.89 o 
   3   5   7        0.38      -11.55      5.78 o 
   4   5   7        2.95       -6.42      5.95 o 
   5   5   7       26.13        9.67     10.13 o 
   6   5   7        7.39       -8.91      8.92 o 
   7   5   7        6.96        9.80      9.75 o 
   8   5   7        3.18        2.90     10.12 o 
   9   5   7       23.15       16.23      8.43 o 
  10   5   7       20.03       23.25      8.64 o 
 -12   6   7        0.14       -1.48      5.67 o 
 -11   6   7       29.06       35.72      6.86 o 
 -10   6   7        2.87       10.62      6.18 o 
  -9   6   7        1.35       15.28      7.93 o 
  -8   6   7      121.30      114.58      9.68 o 
  -7   6   7       43.07       55.06      9.47 o 
  -6   6   7        1.43        1.93      6.94 o 
  -5   6   7       48.66       58.96     12.66 o 
  -4   6   7       99.74       96.94     12.74 o 
  -3   6   7       24.35       36.16     11.97 o 
  -2   6   7        0.67       -2.27      9.91 o 
  -1   6   7        1.46        8.88     10.34 o 
   0   6   7       71.19       92.18     14.98 o 
   1   6   7       47.26       44.92     12.63 o 
   2   6   7       64.85       72.07     13.73 o 
   3   6   7        5.03       18.26     10.54 o 
   4   6   7       64.35       23.12     12.27 o 
   5   6   7       73.56       75.98     15.26 o 
   6   6   7       82.34       71.48     15.24 o 
 -22   0   8      414.15      401.26     11.00 o 
 -21   0   8       25.02       27.39      4.15 o 
 -20   0   8       12.08        9.83      3.32 o 
 -19   0   8       55.86       55.53      4.13 o 
 -18   0   8      190.96      177.88     13.30 o 
 -17   0   8       49.83       36.22      3.46 o 
 -16   0   8       60.63       47.25      3.15 o 
 -15   0   8      240.71      220.96      5.08 o 
 -14   0   8       42.47       39.70      2.67 o 
 -13   0   8        0.31       -0.38      1.59 o 
 -12   0   8      180.83      147.57      3.86 o 
 -11   0   8      651.52      609.61     10.12 o 
 -10   0   8      106.29      108.84      3.05 o 
  -9   0   8      919.75      883.20     12.18 o 
  -8   0   8      387.58      359.47      6.40 o 
  -7   0   8      364.45      343.22      6.13 o 
  -6   0   8        0.13       11.51      5.31 o 
  -5   0   8     1352.62     1344.40     20.25 o 
  -4   0   8       43.97      189.61      9.31 o 
  -3   0   8     1362.65     1376.45     20.65 o 
  -1   0   8      119.88      127.48      3.72 o 
   0   0   8      124.49      192.94     12.32 o 
   1   0   8     1144.47     1080.25     19.52 o 
   2   0   8        0.67       -2.06      1.42 o 
   3   0   8        3.01        1.45      1.56 o 
   4   0   8      119.07      122.48      3.79 o 
   5   0   8       11.71        6.82      2.02 o 
   6   0   8       73.10       58.16      3.16 o 
   7   0   8        0.07       -0.67      2.66 o 
   8   0   8      508.12      538.01     12.84 o 
   9   0   8       56.51       52.12      3.85 o 
  10   0   8       46.91       57.78      7.27 o 
  11   0   8       59.81       51.82      7.50 o 
  12   0   8      322.29      345.13     16.80 o 
  13   0   8       79.29       83.86      8.58 o 
  14   0   8      100.98      113.42      9.92 o 
  15   0   8        0.10       -2.82      6.54 o 
 -22   1   8        0.13       -5.97      6.45 o 
 -21   1   8       83.62       84.10      5.42 o 
 -20   1   8        7.52        7.07      3.04 o 
 -19   1   8        0.02        0.98      2.51 o 
 -18   1   8       51.88       47.69      2.83 o 
 -17   1   8        9.76        5.78      1.94 o 
 -16   1   8      113.31      108.92      2.89 o 
 -15   1   8       66.50       56.00      2.51 o 
 -14   1   8       90.03       64.58      2.28 o 
 -13   1   8      511.08      446.08      6.48 o 
 -12   1   8      114.41      116.79      2.46 o 
 -11   1   8      481.37      416.99      5.35 o 
 -10   1   8       12.43       17.15      1.42 o 
  -9   1   8       33.11       38.55      1.59 o 
  -8   1   8      185.20      181.98      2.75 o 
  -7   1   8       16.10       23.68      1.71 o 
  -6   1   8      214.22      234.89      3.64 o 
  -5   1   8      408.73      450.41      5.89 o 
  -4   1   8       61.45       89.11      2.43 o 
  -3   1   8       90.42       93.83      2.27 o 
  -2   1   8        9.80       14.02      1.31 o 
  -1   1   8       36.33       37.16      2.16 o 
   0   1   8      165.32      149.43      2.86 o 
   1   1   8      107.81      113.04      2.52 o 
   2   1   8        1.34        1.90      1.08 o 
   3   1   8      193.87      204.14      3.70 o 
   4   1   8       74.30       54.97      2.20 o 
   5   1   8        0.37       -2.82      1.41 o 
   6   1   8        5.02        4.06      1.70 o 
   7   1   8       56.27       51.96      2.60 o 
   8   1   8       59.27       51.57      2.70 o 
   9   1   8       26.02       14.58      2.70 o 
  10   1   8       52.61       45.93      4.07 o 
  11   1   8        3.10       -2.17      2.31 o 
  12   1   8       37.61       42.57      3.88 o 
  13   1   8        0.20       -3.88      3.53 o 
  14   1   8        0.03        2.39      6.57 o 
  15   1   8       53.25       66.08      6.62 o 
 -21   2   8      129.02      133.87      6.56 o 
 -20   2   8        5.61        5.19      4.18 o 
 -19   2   8       39.44       43.54      4.58 o 
 -18   2   8      146.88      137.67      5.60 o 
 -17   2   8       23.45       23.31      3.79 o 
 -16   2   8       23.72       24.96      3.37 o 
 -15   2   8       14.76       17.59      3.72 o 
 -14   2   8        2.03        0.47      2.02 o 
 -13   2   8      200.44      201.43      4.65 o 
 -12   2   8      213.48      200.57      4.30 o 
 -11   2   8      119.65       99.08      3.47 o 
 -10   2   8      738.66      688.02     10.01 o 
  -9   2   8      675.81      645.33      9.46 o 
  -8   2   8      905.72      903.82     12.52 o 
  -7   2   8       13.70       19.97      3.21 o 
  -6   2   8       87.46       70.12      3.00 o 
  -5   2   8        9.17        6.36      2.37 o 
  -4   2   8       35.63       43.76      3.16 o 
  -3   2   8      438.60      464.64     10.56 o 
  -2   2   8      654.34      640.14     10.48 o 
  -1   2   8      119.65      154.06      5.27 o 
   0   2   8      363.80      341.93      7.07 o 
   1   2   8      113.07      121.34      6.66 o 
   2   2   8     1369.75     1314.76     21.56 o 
   3   2   8      366.12      359.98      7.51 o 
   4   2   8       36.31       37.48      2.86 o 
   5   2   8       93.30       85.29      5.32 o 
   6   2   8      164.06      146.86      4.85 o 
   7   2   8        6.28       -2.27      3.55 o 
   8   2   8       38.12       40.12      3.57 o 
   9   2   8       76.23       65.89      4.06 o 
  10   2   8       51.95       51.18      7.56 o 
  11   2   8        9.56        3.82      3.30 o 
  12   2   8       16.57       14.09      3.96 o 
  13   2   8       27.02       26.33      3.72 o 
  14   2   8        2.43        2.10      3.24 o 
 -20   3   8        0.48       -2.01      3.90 o 
 -19   3   8       32.10       35.92      4.77 o 
 -18   3   8      124.31      118.57      5.23 o 
 -17   3   8       34.61       37.75      4.79 o 
 -16   3   8       24.59       25.50      3.75 o 
 -15   3   8      189.10      190.90      5.46 o 
 -14   3   8        0.36        0.59      2.56 o 
 -13   3   8      110.78      107.42      3.45 o 
 -12   3   8      251.11      228.98      5.58 o 
 -11   3   8      456.01      406.09      8.06 o 
 -10   3   8        6.13        2.69      1.96 o 
  -9   3   8        9.60        1.22      1.94 o 
  -8   3   8       28.94       33.79      3.07 o 
  -7   3   8      455.87      469.13     10.57 o 
  -6   3   8     1474.87     1378.68     23.47 o 
  -5   3   8      495.42      524.04     11.22 o 
  -4   3   8        0.13       68.40     10.08 o 
  -3   3   8      476.94      471.38     10.35 o 
  -2   3   8      114.52      122.42      6.35 o 
  -1   3   8      255.18      226.75      7.10 o 
   0   3   8      679.74      666.81     14.83 o 
   1   3   8      379.14      387.08     12.20 o 
   2   3   8      928.41      852.85     17.05 o 
   3   3   8       13.01       16.45      3.01 o 
   4   3   8        1.67        0.44      3.20 o 
   5   3   8      756.95      731.72     15.19 o 
   6   3   8       88.99       74.26      6.34 o 
   7   3   8       57.87       62.16      5.84 o 
   8   3   8        9.10        4.25      4.75 o 
   9   3   8       34.58       27.38      5.93 o 
  10   3   8       34.20       26.60      6.49 o 
  11   3   8        0.52       -0.01      7.70 o 
  12   3   8       33.60       38.06      6.68 o 
  13   3   8       12.20        9.94      5.89 o 
 -18   4   8        6.30        5.30      6.98 o 
 -17   4   8        0.10        0.80      5.54 o 
 -16   4   8      107.12      113.81      8.60 o 
 -15   4   8        0.81        5.47      5.48 o 
 -14   4   8        4.30        7.90      5.54 o 
 -13   4   8       16.94       21.98      5.93 o 
 -12   4   8       56.41       57.14      9.43 o 
 -11   4   8        0.06        7.99      4.44 o 
 -10   4   8      426.16      405.73     11.48 o 
  -9   4   8       54.91       82.37      5.87 o 
  -8   4   8      129.08      114.08      6.87 o 
  -7   4   8        3.59        7.53      4.38 o 
  -6   4   8       34.57       19.71      5.00 o 
  -5   4   8        0.04        6.21      5.05 o 
  -4   4   8       52.70       50.09      6.99 o 
  -3   4   8        7.19       46.28     10.50 o 
  -2   4   8      193.53      170.70      9.33 o 
  -1   4   8       37.97       43.48      7.15 o 
   0   4   8       67.10       79.83     12.37 o 
   1   4   8      253.07      215.99      8.06 o 
   2   4   8       38.47       27.76      4.71 o 
   3   4   8        0.28       -4.18      3.95 o 
   4   4   8        0.02       -2.56      3.98 o 
   5   4   8      141.91      116.95      7.19 o 
   6   4   8        2.45       -9.43      4.72 o 
   7   4   8        0.80       -4.87      4.85 o 
   8   4   8        6.01        5.64      5.09 o 
   9   4   8        0.07       -0.33      5.38 o 
  10   4   8       65.71       65.49     18.05 o 
  11   4   8       75.15       75.61      7.59 o 
 -15   5   8      193.48      178.39      9.10 o 
 -14   5   8       55.59       78.77      8.07 o 
 -13   5   8       93.01      109.07      8.44 o 
 -12   5   8       19.89       21.16      6.43 o 
 -11   5   8       13.11        9.80      5.90 o 
 -10   5   8       48.93       49.77      7.18 o 
  -9   5   8        9.84       20.56      7.42 o 
  -8   5   8      132.63      134.12     14.43 o 
  -7   5   8        2.68       10.34      6.59 o 
  -6   5   8       11.66       18.90      7.05 o 
  -5   5   8       39.53       86.95     11.48 o 
  -4   5   8      177.84      162.04     14.33 o 
  -3   5   8        9.60       10.14      9.83 o 
  -2   5   8        3.73        8.02      9.66 o 
  -1   5   8       21.75        4.14     10.14 o 
   0   5   8        0.60       -8.52      8.83 o 
   1   5   8        5.39        8.92      9.95 o 
   2   5   8       19.85       41.42     11.91 o 
   3   5   8       16.85       29.37     11.32 o 
   4   5   8        3.22      -14.60      9.65 o 
   5   5   8        9.84       10.34     12.20 o 
   6   5   8       28.07       29.87      7.43 o 
   7   5   8       12.47        0.30      5.82 o 
   8   5   8       48.29       28.27      7.29 o 
 -10   6   8        0.77        6.43      6.45 o 
  -9   6   8        1.43        0.27      7.39 o 
  -8   6   8       11.25       24.05      8.36 o 
  -7   6   8      128.16      126.75     10.16 o 
  -6   6   8        4.21       12.67      7.60 o 
  -5   6   8       18.61       31.51     11.24 o 
  -4   6   8       88.54       90.39     14.77 o 
  -3   6   8        9.00       17.77     11.12 o 
  -2   6   8        1.85       41.20     12.39 o 
  -1   6   8      209.26      171.82     16.07 o 
   0   6   8       12.13      -11.88     10.32 o 
   1   6   8        3.12       14.45     11.53 o 
   2   6   8        2.63       12.13     11.33 o 
   3   6   8       42.08       63.89     13.87 o 
 -21   1   9       11.61       11.86      4.05 o 
 -20   1   9       98.22       86.45      5.20 o 
 -19   1   9        8.38       10.71      2.77 o 
 -18   1   9       95.17       97.28      4.31 o 
 -17   1   9       16.11       12.19      2.19 o 
 -16   1   9       39.50       31.99      2.72 o 
 -15   1   9        9.47        8.19      1.83 o 
 -14   1   9      381.82      359.61      6.03 o 
 -13   1   9      139.08      121.37      2.91 o 
 -12   1   9        1.28        1.56      1.49 o 
 -11   1   9      531.42      526.92      7.55 o 
 -10   1   9      146.14      138.97      4.81 o 
  -9   1   9      359.41      344.31      5.32 o 
  -8   1   9      166.06      157.01      3.24 o 
  -7   1   9        0.03        9.60      1.56 o 
  -6   1   9      284.21      310.74      7.01 o 
  -5   1   9      852.28      833.96     11.21 o 
  -4   1   9      394.69      438.00      6.80 o 
  -3   1   9       32.45       84.86      2.56 o 
  -2   1   9       48.95       44.98      2.13 o 
  -1   1   9       26.17       30.04      2.74 o 
   0   1   9       41.51       39.23      2.32 o 
   1   1   9        0.02       -2.57      1.55 o 
   2   1   9       40.01       47.97      2.72 o 
   3   1   9        0.28       -1.50      1.83 o 
   4   1   9      398.32      371.05      7.28 o 
   5   1   9       97.42       80.42      4.82 o 
   6   1   9       91.29       88.71      3.35 o 
   7   1   9      120.48      110.29      3.72 o 
   8   1   9       16.21       11.55      2.30 o 
   9   1   9       60.83       56.94      3.58 o 
  10   1   9       22.52       31.93      3.87 o 
  11   1   9      100.34      105.29      5.13 o 
  12   1   9      202.52      219.58      7.21 o 
  13   1   9       19.51       23.28      3.99 o 
 -20   2   9        8.63        8.31      4.10 o 
 -19   2   9       14.51        9.17      3.91 o 
 -18   2   9       46.16       55.27      4.86 o 
 -17   2   9       49.14       58.86      4.84 o 
 -16   2   9       22.42       30.25      4.03 o 
 -15   2   9       80.25       86.78      4.09 o 
 -14   2   9       30.84       46.17      4.05 o 
 -13   2   9        8.87        9.67      2.23 o 
 -12   2   9        1.43        2.94      1.78 o 
 -11   2   9      448.11      397.46      7.14 o 
 -10   2   9        1.22        2.65      1.88 o 
  -9   2   9      385.27      347.32      5.73 o 
  -8   2   9      175.83      202.84      4.30 o 
  -7   2   9      160.85      198.66      7.52 o 
  -6   2   9      933.74      859.56     14.69 o 
  -5   2   9        5.82       76.75      5.35 o 
  -4   2   9       61.95       72.17      2.74 o 
  -3   2   9      147.46      142.65      3.92 o 
  -2   2   9      230.97      218.26      5.33 o 
  -1   2   9        2.75        2.96      2.50 o 
   0   2   9       13.29        8.42      2.19 o 
   1   2   9        2.17       -2.80      2.03 o 
   2   2   9      307.64      287.15     11.07 o 
   3   2   9      280.80      271.19      6.38 o 
   4   2   9        3.92        5.77      2.68 o 
   5   2   9       81.35       75.99      3.58 o 
   6   2   9       39.56       51.43      4.96 o 
   7   2   9      207.08      211.11      7.26 o 
   8   2   9      112.47       95.77      5.15 o 
   9   2   9        1.53        0.28      3.30 o 
  10   2   9      126.75      123.45      5.88 o 
  11   2   9       58.16       62.28      4.38 o 
  12   2   9       18.54       17.53      3.61 o 
  13   2   9        2.35       -2.14      3.26 o 
 -19   3   9       10.23        5.49      4.13 o 
 -18   3   9        6.26        6.78      4.00 o 
 -17   3   9      224.74      221.37      7.39 o 
 -16   3   9      111.95      106.55      4.86 o 
 -15   3   9        0.10       -2.31      2.86 o 
 -14   3   9        2.08        3.00      2.79 o 
 -13   3   9        3.27        2.60      2.72 o 
 -12   3   9        6.12        2.53      3.04 o 
 -11   3   9       45.89       52.90      3.38 o 
 -10   3   9      139.96      154.69      7.11 o 
  -9   3   9      285.91      272.49      6.27 o 
  -8   3   9        0.88       20.24      4.43 o 
  -7   3   9      406.25      355.80      8.04 o 
  -6   3   9        4.38       19.82      2.79 o 
  -5   3   9       17.35       23.91      4.68 o 
  -4   3   9       67.49       58.78      3.72 o 
  -3   3   9       17.66       18.96      4.55 o 
  -2   3   9        2.34        3.26      5.93 o 
  -1   3   9      136.70      122.81      4.80 o 
   0   3   9       64.74       69.48      7.55 o 
   1   3   9      141.01      110.04      4.79 o 
   2   3   9       23.11       25.72      5.45 o 
   3   3   9      154.48      135.60      6.69 o 
   4   3   9       59.96       64.23      6.01 o 
   5   3   9        0.77        0.87      4.09 o 
   6   3   9        1.39       -4.01      4.67 o 
   7   3   9        3.57       -2.31      5.10 o 
   8   3   9       49.53       52.89      6.96 o 
   9   3   9        5.45        3.01      4.87 o 
  10   3   9        3.62       -6.48      4.91 o 
  11   3   9        1.16        0.86      5.34 o 
 -17   4   9        5.33        3.37      4.38 o 
 -16   4   9       10.68        7.25      4.54 o 
 -15   4   9      108.01      111.31      5.97 o 
 -14   4   9      110.26      107.36      8.12 o 
 -13   4   9      427.46      421.41     11.38 o 
 -12   4   9        5.75       10.91      3.98 o 
 -11   4   9       13.91       24.35      5.93 o 
 -10   4   9        1.64        2.58      3.60 o 
  -9   4   9        1.82        3.53      3.31 o 
  -8   4   9       56.39       58.55      5.01 o 
  -7   4   9       40.84       63.05      5.30 o 
  -6   4   9       84.08       76.28      7.58 o 
  -5   4   9        0.13       67.31      6.07 o 
  -4   4   9      621.76      520.86     14.40 o 
  -3   4   9       32.46       88.36      8.92 o 
  -2   4   9       60.56       67.99      6.82 o 
  -1   4   9       62.76       62.77      5.84 o 
   0   4   9       52.34       52.09      8.70 o 
   1   4   9       41.28       39.13      8.01 o 
   2   4   9      416.27      353.61     13.62 o 
   3   4   9       37.64       32.47      7.67 o 
   4   4   9      228.56      187.67      9.73 o 
   5   4   9        0.26       -4.69      8.47 o 
   6   4   9       40.52       29.55      6.61 o 
   7   4   9       13.84       16.26     10.21 o 
   8   4   9        7.42       -0.81      5.80 o 
   9   4   9       13.82        3.83      7.41 o 
 -13   5   9      103.06      106.76      7.67 o 
 -12   5   9        0.66        0.48      5.72 o 
 -11   5   9       40.70       39.10      7.28 o 
 -10   5   9        6.24        8.74      6.03 o 
  -9   5   9       27.70       41.80      8.80 o 
  -8   5   9       11.17       24.72      7.90 o 
  -7   5   9        8.91       10.58      7.14 o 
  -6   5   9        0.00        8.16      8.00 o 
  -5   5   9       46.31       36.58     10.99 o 
  -4   5   9        1.30        5.57      9.73 o 
  -3   5   9        0.35        1.47      9.68 o 
  -2   5   9        5.56        3.92      9.65 o 
  -1   5   9        0.00      -11.52      9.23 o 
   0   5   9        5.43       20.48     11.12 o 
   1   5   9      133.06      128.33     14.15 o 
   2   5   9       27.17       53.07     13.14 o 
   3   5   9       29.16       43.69     13.45 o 
   4   5   9      133.46      105.47      9.08 o 
   5   5   9        0.30        0.97      7.19 o 
   6   5   9        0.35        2.35      5.76 o 
  -6   6   9        3.01       -5.82      7.42 o 
  -5   6   9        0.12       26.30     12.43 o 
  -4   6   9      187.88      154.30     15.50 o 
  -3   6   9        4.71        6.79     11.89 o 
  -2   6   9        5.58        0.05     11.75 o 
 -20   0  10       42.73       63.05      5.91 o 
 -19   0  10       23.36       32.83      4.94 o 
 -18   0  10        4.22        6.89      7.03 o 
 -17   0  10       11.10        8.92      4.76 o 
 -16   0  10        1.04       -0.20      3.34 o 
 -15   0  10       56.80       61.66      8.09 o 
 -14   0  10      927.58      926.61     18.14 o 
 -13   0  10      210.81      235.69      8.72 o 
 -12   0  10      265.39      275.60      7.19 o 
 -11   0  10      447.32      398.01      9.16 o 
 -10   0  10       76.79       85.29     13.17 o 
  -9   0  10      518.87      564.75     10.67 o 
  -8   0  10       11.76       32.74     13.82 o 
  -7   0  10       50.27       55.99      3.05 o 
  -6   0  10       99.97       93.30      4.38 o 
  -5   0  10      189.19      177.83      4.58 o 
  -4   0  10      111.42      141.91      7.43 o 
  -3   0  10      455.10      557.44     12.88 o 
  -2   0  10     1559.58     1621.67     26.45 o 
   0   0  10      791.52      738.05     14.47 o 
   1   0  10      343.78      346.26      8.77 o 
   2   0  10        8.71        8.65      3.12 o 
   3   0  10        2.15       -0.46      3.67 o 
   4   0  10       13.35        8.11      3.46 o 
   5   0  10        4.45        9.87      4.97 o 
   6   0  10       86.74       88.12      7.92 o 
   7   0  10       18.41       15.24      6.09 o 
   8   0  10      159.75      154.90     10.64 o 
   9   0  10       83.46       79.30      8.21 o 
  10   0  10      356.10      416.29     19.79 o 
  11   0  10      132.32      174.65     12.04 o 
  12   0  10        4.79        0.86      6.77 o 
 -20   1  10       23.39       30.44      5.26 o 
 -19   1  10       32.92       46.74      5.08 o 
 -18   1  10      153.74      145.04      5.16 o 
 -17   1  10        4.69        4.17      2.69 o 
 -16   1  10        0.02       -0.37      2.56 o 
 -15   1  10       51.13       48.48      4.19 o 
 -14   1  10      108.40      113.85      3.93 o 
 -13   1  10        9.95       10.22      2.20 o 
 -12   1  10        6.70        4.75      2.01 o 
 -11   1  10      160.75      151.21      3.91 o 
 -10   1  10       44.75       49.66      2.71 o 
  -9   1  10       74.67       74.13      2.87 o 
  -8   1  10      134.91      122.71      3.44 o 
  -7   1  10       45.31       49.44      2.75 o 
  -6   1  10        9.03       32.99      2.51 o 
  -5   1  10      216.23      207.01      4.57 o 
  -4   1  10       52.54       99.74      3.66 o 
  -3   1  10      443.59      458.59      8.78 o 
  -2   1  10      497.92      490.66      8.21 o 
  -1   1  10       19.19       23.81      4.84 o 
   0   1  10        4.07        8.72      5.55 o 
   1   1  10      672.59      669.49     11.97 o 
   2   1  10      240.67      248.07      6.30 o 
   3   1  10       26.20       17.82      2.31 o 
   4   1  10       97.05       87.44      3.41 o 
   5   1  10      210.79      199.53      5.78 o 
   6   1  10        8.97        3.62      2.53 o 
   7   1  10      233.55      226.57      7.13 o 
   8   1  10       10.09        7.77      3.20 o 
   9   1  10      142.23      148.98      5.90 o 
  10   1  10        2.30        0.14      3.28 o 
  11   1  10        9.78        5.31      4.64 o 
 -19   2  10      196.26      191.30      7.23 o 
 -18   2  10       18.41       12.42      3.95 o 
 -17   2  10        2.48        1.38      3.41 o 
 -16   2  10       14.90       12.50      3.92 o 
 -15   2  10       33.91       32.58      7.01 o 
 -14   2  10      183.06      168.96      6.91 o 
 -13   2  10        0.40        1.27      2.75 o 
 -12   2  10       32.09       36.99      3.52 o 
 -11   2  10       16.96       24.72      3.57 o 
 -10   2  10      160.15      132.13      3.85 o 
  -9   2  10       39.51       54.77      4.79 o 
  -8   2  10      251.17      230.54      5.46 o 
  -7   2  10        1.25       11.91      1.93 o 
  -6   2  10        7.93       13.95      2.16 o 
  -5   2  10       48.51       56.88      2.64 o 
  -4   2  10      104.56       96.11      3.34 o 
  -3   2  10        1.44        3.95      1.94 o 
  -2   2  10       11.13        9.00      2.44 o 
  -1   2  10        1.77       -0.32      1.98 o 
   0   2  10        1.19       -3.48      2.21 o 
   1   2  10        2.51       -4.59      2.29 o 
   2   2  10      141.07      134.49      4.98 o 
   3   2  10      406.12      396.51     14.63 o 
   4   2  10       67.56       71.87      8.67 o 
   5   2  10      212.95      188.93     11.02 o 
   6   2  10        0.14       -3.52      3.36 o 
   7   2  10        2.84       -4.06      3.41 o 
   8   2  10        4.58       -0.18      3.25 o 
   9   2  10       14.14       11.87      3.53 o 
  10   2  10       64.67       62.84      4.60 o 
  11   2  10        1.03       -2.25      3.31 o 
 -17   3  10       72.44       75.17      5.49 o 
 -16   3  10       12.71       13.56      3.99 o 
 -15   3  10       11.44       10.43      3.56 o 
 -14   3  10       61.68       71.70      4.67 o 
 -13   3  10      114.91       98.83      4.21 o 
 -12   3  10        6.38       11.64      3.58 o 
 -11   3  10      105.71       91.17      4.83 o 
 -10   3  10       21.51       14.51      3.72 o 
  -9   3  10        0.42        1.21      3.18 o 
  -8   3  10        7.56        5.77      3.54 o 
  -7   3  10        7.92       46.30      9.35 o 
  -6   3  10      309.92      354.61     19.83 o 
  -5   3  10      609.85      616.63     14.50 o 
  -4   3  10      120.65      162.76      7.04 o 
  -3   3  10       35.68       49.97      5.40 o 
  -2   3  10        7.61        3.31      6.31 o 
  -1   3  10        0.11       -0.47      7.04 o 
   0   3  10       72.85       67.97      6.07 o 
   1   3  10        5.22        5.40      5.80 o 
   2   3  10       89.65       97.05     18.88 o 
   3   3  10      151.81      178.41     16.74 o 
   4   3  10      207.36      221.61     10.35 o 
   5   3  10       25.69       23.80      9.40 o 
   6   3  10       57.65       66.23      7.36 o 
   7   3  10       32.81       30.55     10.84 o 
   8   3  10        2.02       -7.76      5.20 o 
   9   3  10       29.36       20.88     13.07 o 
 -15   4  10       28.06       46.07      5.68 o 
 -14   4  10        8.75       15.08      4.58 o 
 -13   4  10      159.13      154.99      6.80 o 
 -12   4  10        2.31       13.23      4.30 o 
 -11   4  10        2.41        7.92      4.28 o 
 -10   4  10      168.59      152.70      6.67 o 
  -9   4  10       31.64       49.39      5.14 o 
  -8   4  10       33.74       39.46      5.55 o 
  -7   4  10        0.23       -2.38      6.70 o 
  -6   4  10        0.66       11.45      6.75 o 
  -5   4  10       32.75       46.93     14.37 o 
  -4   4  10      107.39      132.09     18.44 o 
  -3   4  10      167.19      185.79      9.63 o 
  -2   4  10      106.77      106.13     14.77 o 
  -1   4  10       25.22       40.87     23.39 o 
   0   4  10       36.19       81.21     21.69 o 
   1   4  10      169.04      170.43     24.31 o 
   2   4  10      116.81       99.93     13.04 o 
   3   4  10        7.08       20.25      6.18 o 
   4   4  10      137.90      130.31      8.58 o 
   5   4  10       27.14       39.64      7.22 o 
   6   4  10       85.05       73.28      9.60 o 
   7   4  10        0.50        8.94      8.01 o 
 -11   5  10      119.99      120.30      8.16 o 
 -10   5  10       16.86       21.58      9.81 o 
  -9   5  10       24.00       38.57      7.18 o 
  -8   5  10        5.62       26.13     12.70 o 
  -7   5  10      317.25      339.54     15.85 o 
  -6   5  10       78.54      113.60      9.67 o 
  -5   5  10       28.52       41.18      8.78 o 
  -4   5  10       22.53       73.55     13.81 o 
  -3   5  10       58.66       73.98     14.11 o 
  -2   5  10        0.81        1.84     10.49 o 
  -1   5  10        2.86       25.80     12.04 o 
   0   5  10      106.97       98.82      9.77 o 
   1   5  10       25.10       12.51      6.33 o 
   2   5  10        0.58        9.43     10.50 o 
 -18   1  11        1.34       -0.72      2.77 o 
 -17   1  11        8.60       10.46      3.05 o 
 -16   1  11       45.58       50.01      4.01 o 
 -15   1  11        0.34       -3.77      2.71 o 
 -14   1  11        7.38        8.75      2.83 o 
 -13   1  11       92.96      116.75      9.50 o 
 -12   1  11      630.56      600.53     11.82 o 
 -11   1  11      342.17      361.34      8.11 o 
 -10   1  11       33.09       88.37     12.58 o 
  -9   1  11      484.36      463.85      8.08 o 
  -8   1  11       51.08       95.57      3.28 o 
  -7   1  11       46.33       63.51      2.97 o 
  -6   1  11       26.14       43.49      2.90 o 
  -5   1  11       95.51      100.89      3.31 o 
  -4   1  11      179.91      175.90      4.55 o 
  -3   1  11       83.82       94.01      3.21 o 
  -2   1  11       60.14       63.93      3.57 o 
  -1   1  11       53.31       52.78      3.10 o 
   0   1  11        2.98        1.15      2.38 o 
   1   1  11       58.94       53.32      3.58 o 
   2   1  11       91.48       82.94      3.84 o 
   3   1  11      157.37      146.64      5.58 o 
   4   1  11       47.17       46.94      4.30 o 
   5   1  11      141.36      140.46      5.57 o 
   6   1  11       32.19       23.23      3.93 o 
   7   1  11        0.50       -5.95      2.97 o 
   8   1  11       24.95       26.09      6.15 o 
   9   1  11       15.97        7.83      4.52 o 
 -17   2  11        1.56        2.78      4.02 o 
 -16   2  11       11.21       10.86      5.09 o 
 -15   2  11       41.11       43.59      5.12 o 
 -14   2  11      100.03       87.98      5.52 o 
 -13   2  11        5.09        1.52      3.62 o 
 -12   2  11       15.45       16.91      3.53 o 
 -11   2  11        3.66        2.69      3.08 o 
 -10   2  11        4.40        3.15      2.87 o 
  -9   2  11        9.26        8.31      3.03 o 
  -8   2  11      102.66       74.65      6.54 o 
  -7   2  11       19.38       35.65      4.61 o 
  -6   2  11      154.05      184.56      8.55 o 
  -5   2  11      337.14      335.27      7.61 o 
  -4   2  11       17.03       64.68      3.87 o 
  -3   2  11      138.21      143.97      4.68 o 
  -2   2  11      181.86      173.49      5.97 o 
  -1   2  11        7.98        7.40      2.83 o 
   0   2  11       13.35        2.36      2.98 o 
   1   2  11       69.85       54.16      4.30 o 
   2   2  11        8.36        7.93      3.17 o 
   3   2  11      164.26      166.91      6.02 o 
   4   2  11       21.53       20.55      4.91 o 
   5   2  11        5.46       10.71      3.26 o 
   6   2  11       80.31       81.70      4.63 o 
   7   2  11        0.70       -2.25      3.25 o 
   8   2  11        4.30        3.47      3.36 o 
 -16   3  11        1.60       -3.53      4.34 o 
 -15   3  11       23.11       29.75      5.22 o 
 -14   3  11       12.30       17.23      4.71 o 
 -13   3  11      114.62      107.99      6.06 o 
 -12   3  11       51.85       60.36      5.70 o 
 -11   3  11        3.81       11.55      5.64 o 
 -10   3  11       27.14       36.97     10.05 o 
  -9   3  11       64.71       66.61      9.38 o 
  -8   3  11        0.90        7.21      5.28 o 
  -7   3  11       40.09       66.83      7.77 o 
  -6   3  11      150.00      137.83      8.78 o 
  -5   3  11        0.54       28.64     12.56 o 
  -4   3  11       25.45       27.19      6.36 o 
  -3   3  11        9.12       10.05      6.95 o 
  -2   3  11      100.18       89.18      9.19 o 
  -1   3  11        6.88        3.84      6.55 o 
   0   3  11       50.83       33.20      7.94 o 
   1   3  11        6.83        5.78      6.45 o 
   2   3  11       18.54       16.42      6.90 o 
   3   3  11        0.02       -5.68      5.96 o 
   4   3  11       12.47        9.48      6.63 o 
   5   3  11       61.18       50.77      8.62 o 
   6   3  11        3.35       -5.44      6.11 o 
 -12   4  11        6.04       11.82      4.72 o 
 -11   4  11       22.53       26.67      4.97 o 
 -10   4  11       56.72       99.91      6.36 o 
  -9   4  11      207.53      216.73      7.98 o 
  -8   4  11      141.19      144.99      7.51 o 
  -7   4  11        3.49       31.63      5.64 o 
  -6   4  11       49.49       81.30      6.74 o 
  -5   4  11       97.91       92.25      6.71 o 
  -4   4  11       18.19       19.70      5.28 o 
  -3   4  11        3.62        8.02      5.62 o 
  -2   4  11        1.54       30.40     26.16 o 
  -1   4  11      132.29      131.42     17.89 o 
   0   4  11       21.81       23.44      8.60 o 
   1   4  11       16.46        1.55      5.89 o 
   2   4  11        1.94       -9.77      5.51 o 
   3   4  11        1.00        2.45      6.98 o 
 -17   0  12      133.44      135.88      6.21 o 
 -16   0  12       98.14       87.10      5.28 o 
 -15   0  12        4.69        1.40      3.64 o 
 -14   0  12       10.37       15.85      6.44 o 
 -13   0  12      432.63      428.51     15.10 o 
 -12   0  12      123.41      187.33     11.43 o 
 -11   0  12     1060.98     1202.89     50.87 o 
 -10   0  12      973.88      975.03     37.08 o 
  -8   0  12        8.55      214.44     10.80 o 
  -7   0  12      700.36      696.15     26.08 o 
  -6   0  12        5.66      104.34      6.79 o 
  -5   0  12      178.66      189.18      7.20 o 
  -4   0  12        2.68       23.39      7.73 o 
  -3   0  12       30.08       49.31      5.59 o 
  -2   0  12      108.98      134.27      7.58 o 
  -1   0  12      340.39      348.79     21.90 o 
   0   0  12      123.84      155.11     10.09 o 
   1   0  12      330.42      328.70     16.03 o 
   2   0  12      287.35      316.13     15.82 o 
   3   0  12       42.14       64.86      7.85 o 
   4   0  12      286.02      285.58     15.34 o 
   5   0  12       54.12       81.19      8.56 o 
   6   0  12        2.09        4.84      6.27 o 
 -16   1  12       23.63       27.52      3.72 o 
 -15   1  12       30.84       40.17      3.81 o 
 -14   1  12       31.52       46.50      6.47 o 
 -13   1  12      111.56      100.72      4.48 o 
 -12   1  12        1.24        6.62      2.88 o 
 -11   1  12        0.05        0.62      2.70 o 
 -10   1  12        2.48        6.45      2.79 o 
  -9   1  12        2.60       18.39      4.14 o 
  -8   1  12       82.32       83.79      3.67 o 
  -7   1  12       40.63       50.50      5.90 o 
  -6   1  12        2.26        5.37      2.58 o 
  -5   1  12       40.28       34.53      3.16 o 
  -4   1  12       23.58       35.67      3.40 o 
  -3   1  12       22.29       43.04      4.21 o 
  -2   1  12      291.53      284.69      6.98 o 
  -1   1  12       20.56       35.15      4.36 o 
   0   1  12       38.30       36.29      3.75 o 
   1   1  12       81.48       72.59      4.37 o 
   2   1  12      118.09      102.92      4.95 o 
   3   1  12      108.50      104.32      5.02 o 
   4   1  12        4.29        6.96      3.27 o 
   5   1  12      161.94      174.07      9.19 o 
   6   1  12       48.69       68.05      6.19 o 
 -15   2  12       26.64       32.76      5.20 o 
 -14   2  12       27.96       34.36      6.71 o 
 -13   2  12        0.02        0.61      3.90 o 
 -12   2  12        0.20       -1.76      3.84 o 
 -11   2  12        0.14       -3.11      3.44 o 
 -10   2  12        0.11       16.53      3.68 o 
  -9   2  12      157.99      140.64      6.42 o 
  -8   2  12        8.41       31.06      4.17 o 
  -7   2  12       71.41      108.48      8.08 o 
  -6   2  12      234.29      238.66      6.85 o 
  -5   2  12        0.32       22.32      3.40 o 
  -4   2  12        3.49       10.88      3.08 o 
  -3   2  12       33.53       23.53      3.37 o 
  -2   2  12        1.79        3.06      2.82 o 
  -1   2  12       44.15       51.44      6.47 o 
   0   2  12      121.22      119.81      5.19 o 
   1   2  12       26.94       25.08      3.60 o 
   2   2  12        0.20       -4.21      3.17 o 
   3   2  12       76.18       71.55      4.59 o 
   4   2  12       91.75      105.12      5.11 o 
   5   2  12       75.12       76.20      4.66 o 
 -13   3  12        9.90       16.82      4.45 o 
 -12   3  12       23.17       30.88      5.04 o 
 -11   3  12      106.11      100.85      6.00 o 
 -10   3  12       48.70       69.58      7.67 o 
  -9   3  12       74.76       79.94     10.00 o 
  -8   3  12        8.70       18.98      7.82 o 
  -7   3  12        0.13       17.95      6.35 o 
  -6   3  12      107.49      100.03      8.05 o 
  -5   3  12       18.46       48.53      7.60 o 
  -4   3  12       25.39       50.21      7.78 o 
  -3   3  12      160.52      143.36      9.20 o 
  -2   3  12       43.48       83.06      9.09 o 
  -1   3  12      189.66      163.17     11.73 o 
   0   3  12        6.25        6.59      6.69 o 
   1   3  12        0.57        1.29      6.19 o 
   2   3  12        0.04       -6.67      5.80 o 
  -6   4  12        0.00        3.85      6.31 o 
  -5   4  12       17.70       29.02      7.25 o 
  -4   4  12      114.71      117.52      8.87 o 
 -13   1  13      148.82      136.54      4.99 o 
 -12   1  13       10.85       29.56      5.54 o 
 -11   1  13      184.84      169.14      5.41 o 
 -10   1  13        0.00       41.62      9.28 o 
  -9   1  13      178.66      170.05      5.36 o 
  -8   1  13       31.13       53.02      4.02 o 
  -7   1  13        1.98        6.04      2.95 o 
  -6   1  13        1.80       12.98      4.32 o 
  -5   1  13      105.43      114.73      4.85 o 
  -4   1  13      102.13      118.70      4.99 o 
  -3   1  13       59.74       66.95      4.20 o 
  -2   1  13        0.24        9.97      3.24 o 
  -1   1  13       82.26       64.42      8.41 o 
   0   1  13        5.05        5.54      3.26 o 
   1   1  13       18.86       24.72      5.81 o 
   2   1  13       47.93       54.92      7.89 o 
 -11   2  13       85.55       79.22      5.73 o 
 -10   2  13       50.68       59.60      5.82 o 
  -9   2  13        3.30       13.39      4.45 o 
  -8   2  13        7.42        7.57      4.28 o 
  -7   2  13       12.38       18.05      4.46 o 
  -6   2  13        7.66       18.91      3.42 o 
  -5   2  13       70.09       59.32      5.14 o 
  -4   2  13        4.58       11.02      3.32 o 
  -3   2  13       38.52       30.44      6.45 o 
  -2   2  13        4.74        1.23      4.14 o 
  -1   2  13        6.34        3.38      4.17 o 
   0   2  13       55.57       57.79      4.61 o 
                                                 
